# Supplementary material for: Characteristics of replication-independent endogenous double-strand breaks in Saccharomyces cerevisiae
Source: BMC Genomics. 2014 Sep 1;15(1):750. doi: 10.1186/1471-2164-15-750 (PMC4158086; doi:10.1186/1471-2164-15-750)
Supplement: Supplementary file 2 — Additional file 2: Table S1: Occurrences of each sequence pattern in the wild type yeast sample (including multi-mapped reads). (XLSX 1 MB) [file 12864_2014_6418_MOESM2_ESM.xlsx]

## Sheet: Table S1
Table S1 Occurrences of each "xxx▼x" 4-mer in stitched read
4-mer	Count	Proportion
CGTA	48	0.0444444
CGTT	35	0.0324074
CGTC	27	0.025
CGTG	27	0.025
AGTA	24	0.0222222
TATC	23	0.0212963
CTCC	18	0.0166667
TGTA	17	0.0157407
TAAT	16	0.0148148
GGTA	16	0.0148148
TCTC	15	0.0138889
TGTC	15	0.0138889
TATT	14	0.012963
CATC	13	0.012037
TAAC	12	0.0111111
ATAA	12	0.0111111
AATA	12	0.0111111
AGTC	12	0.0111111
TATA	12	0.0111111
ACCA	10	0.00925926
ATAT	10	0.00925926
TTAC	10	0.00925926
TTGT	10	0.00925926
TGCC	10	0.00925926
ATAC	10	0.00925926
GATG	9	0.00833333
CCTT	9	0.00833333
ATGC	9	0.00833333
AAAA	9	0.00833333
AGTG	9	0.00833333
CCAC	9	0.00833333
TACC	9	0.00833333
ACTC	9	0.00833333
AATC	9	0.00833333
GGTT	8	0.00740741
ATTA	8	0.00740741
ATTC	8	0.00740741
ATTT	8	0.00740741
ACCC	8	0.00740741
AGCA	8	0.00740741
CTAC	8	0.00740741
AGAC	7	0.00648148
GTCC	7	0.00648148
ACGA	7	0.00648148
GTAC	7	0.00648148
GCAA	7	0.00648148
TGGT	7	0.00648148
CACC	7	0.00648148
CATT	7	0.00648148
CCAA	6	0.00555556
GTTC	6	0.00555556
AGAG	6	0.00555556
AGTT	6	0.00555556
TATG	6	0.00555556
TCTA	6	0.00555556
ATTG	6	0.00555556
TAAA	6	0.00555556
GGTG	6	0.00555556
AGAA	6	0.00555556
AGAT	6	0.00555556
CTTT	6	0.00555556
TTTA	6	0.00555556
TAGC	6	0.00555556
TTGC	6	0.00555556
CTTC	6	0.00555556
CCTC	6	0.00555556
ATGA	6	0.00555556
TTTC	6	0.00555556
GGAC	5	0.00462963
AAGA	5	0.00462963
TGCT	5	0.00462963
AACT	5	0.00462963
CCCC	5	0.00462963
GTAG	5	0.00462963
AAGG	5	0.00462963
AGGC	5	0.00462963
GGTC	5	0.00462963
AATT	5	0.00462963
AGGT	5	0.00462963
CGCA	5	0.00462963
ACTG	5	0.00462963
CTAT	5	0.00462963
TCTT	5	0.00462963
GCTA	5	0.00462963
GTTA	5	0.00462963
CATA	4	0.0037037
GTTG	4	0.0037037
CCTA	4	0.0037037
ACTA	4	0.0037037
CTTG	4	0.0037037
GCAC	4	0.0037037
CCCT	4	0.0037037
ATCC	4	0.0037037
GATA	4	0.0037037
GTTT	4	0.0037037
CTCA	4	0.0037037
TAAG	4	0.0037037
TCCA	4	0.0037037
TTTT	4	0.0037037
AACC	4	0.0037037
CGAG	3	0.00277778
GTCT	3	0.00277778
AAAG	3	0.00277778
TTGA	3	0.00277778
CCGA	3	0.00277778
ACCG	3	0.00277778
GATC	3	0.00277778
GCTC	3	0.00277778
GGCC	3	0.00277778
TGAA	3	0.00277778
TCCG	3	0.00277778
GGCG	3	0.00277778
ACAG	3	0.00277778
CAAA	3	0.00277778
CATG	3	0.00277778
GTAA	3	0.00277778
GACC	3	0.00277778
CTGG	3	0.00277778
GAAA	3	0.00277778
TAGA	3	0.00277778
GCCC	3	0.00277778
ATCT	3	0.00277778
TTAA	3	0.00277778
ATGG	3	0.00277778
AAAC	3	0.00277778
CAAT	3	0.00277778
TGAC	2	0.00185185
AGCT	2	0.00185185
GGAG	2	0.00185185
CACT	2	0.00185185
GGGT	2	0.00185185
GGAT	2	0.00185185
CTTA	2	0.00185185
TTTG	2	0.00185185
CCCA	2	0.00185185
CGGT	2	0.00185185
TCTG	2	0.00185185
CCGC	2	0.00185185
TGAT	2	0.00185185
GAAT	2	0.00185185
AACA	2	0.00185185
GCCA	2	0.00185185
TCGA	2	0.00185185
ATAG	2	0.00185185
CGAT	2	0.00185185
CCCG	2	0.00185185
TCAT	2	0.00185185
ACAC	2	0.00185185
CGAA	2	0.00185185
TCAC	2	0.00185185
TCAG	2	0.00185185
CTCT	2	0.00185185
TTCA	2	0.00185185
ATCA	2	0.00185185
AAGT	2	0.00185185
CCAT	2	0.00185185
GAAG	2	0.00185185
TGGA	2	0.00185185
TTCG	2	0.00185185
TACG	2	0.00185185
AAGC	2	0.00185185
TCCC	2	0.00185185
GTGC	2	0.00185185
TAGG	2	0.00185185
TACT	2	0.00185185
CAAC	2	0.00185185
TTCC	2	0.00185185
TGTG	2	0.00185185
CCAG	1	0.000925926
CAGA	1	0.000925926
CGGC	1	0.000925926
GGCT	1	0.000925926
CCTG	1	0.000925926
ATCG	1	0.000925926
TACA	1	0.000925926
GTGA	1	0.000925926
CGAC	1	0.000925926
TCGT	1	0.000925926
CGGA	1	0.000925926
GGGC	1	0.000925926
GTGG	1	0.000925926
AATG	1	0.000925926
GCTG	1	0.000925926
GCTT	1	0.000925926
TTGG	1	0.000925926
GCGT	1	0.000925926
GAAC	1	0.000925926
GATT	1	0.000925926
GCCG	1	0.000925926
GGGA	1	0.000925926
GACT	1	0.000925926
AGCC	1	0.000925926
TTCT	1	0.000925926
CGCC	1	0.000925926
TGTT	1	0.000925926
GTAT	1	0.000925926
GGAA	1	0.000925926
ACAA	1	0.000925926
ACGG	1	0.000925926
GACA	1	0.000925926
TTAT	1	0.000925926
GTCA	1	0.000925926
ACTT	1	0.000925926
CTGT	1	0.000925926
GAGG	1	0.000925926
GGGG	1	0.000925926
AAAT	0	0
AACG	0	0
ACAT	0	0
ACCT	0	0
ACGC	0	0
ACGT	0	0
AGCG	0	0
AGGA	0	0
AGGG	0	0
ATGT	0	0
CAAG	0	0
CACA	0	0
CACG	0	0
CAGC	0	0
CAGG	0	0
CAGT	0	0
CCGG	0	0
CCGT	0	0
CGCG	0	0
CGCT	0	0
CGGG	0	0
CTAA	0	0
CTAG	0	0
CTCG	0	0
CTGA	0	0
CTGC	0	0
GACG	0	0
GAGA	0	0
GAGC	0	0
GAGT	0	0
GCAG	0	0
GCAT	0	0
GCCT	0	0
GCGA	0	0
GCGC	0	0
GCGG	0	0
GGCA	0	0
GTCG	0	0
GTGT	0	0
TAGT	0	0
TCAA	0	0
TCCT	0	0
TCGC	0	0
TCGG	0	0
TGAG	0	0
TGCA	0	0
TGCG	0	0
TGGC	0	0
TGGG	0	0
TTAG	0	0

## Sheet: Table S2
Table S2 Occurrences of each "xxxx▼" 4-mer in stitched read
4-mer	Count	Proportion
ACGT	124	0.114815
ATAT	24	0.0222222
TAGT	19	0.0175926
TTCT	18	0.0166667
TGGT	18	0.0166667
TTAT	18	0.0166667
CAGT	17	0.0157407
ATAA	13	0.012037
TACC	13	0.012037
ATGT	12	0.0111111
TCAT	12	0.0111111
TTAA	12	0.0111111
AAGT	12	0.0111111
CATT	11	0.0101852
TTGT	11	0.0101852
CTAT	11	0.0101852
GGTT	10	0.00925926
GATA	10	0.00925926
TTTG	10	0.00925926
ACTC	9	0.00833333
ACCA	9	0.00833333
CTAA	9	0.00833333
AAGA	9	0.00833333
CATA	9	0.00833333
GAAA	9	0.00833333
TAAT	9	0.00833333
AATA	8	0.00740741
TATT	8	0.00740741
GTGT	8	0.00740741
TCTT	8	0.00740741
CTTT	8	0.00740741
AATT	8	0.00740741
CAAT	8	0.00740741
TACT	8	0.00740741
CCAT	8	0.00740741
TCTC	8	0.00740741
GGAT	7	0.00648148
CCCT	7	0.00648148
GGTC	7	0.00648148
AAAT	7	0.00648148
GATG	7	0.00648148
GGGT	7	0.00648148
TAGA	7	0.00648148
AGCT	7	0.00648148
AGGT	7	0.00648148
AACT	7	0.00648148
TGAT	7	0.00648148
GCTA	7	0.00648148
TATA	7	0.00648148
AATG	6	0.00555556
GCAT	6	0.00555556
CAAG	6	0.00555556
GTGC	6	0.00555556
GCCT	6	0.00555556
GGTA	6	0.00555556
CTTG	6	0.00555556
ACTT	6	0.00555556
TTTA	6	0.00555556
TCCC	6	0.00555556
CAGA	5	0.00462963
GGGA	5	0.00462963
ATCT	5	0.00462963
AGTA	5	0.00462963
TCCA	5	0.00462963
TGTT	5	0.00462963
AGCA	5	0.00462963
CAGG	5	0.00462963
ATAG	5	0.00462963
CTAC	5	0.00462963
TCAC	5	0.00462963
ATCC	5	0.00462963
TGCA	5	0.00462963
TTTT	5	0.00462963
CCTA	5	0.00462963
TCGT	5	0.00462963
TTGC	5	0.00462963
GCTC	5	0.00462963
ATTT	5	0.00462963
ACGA	4	0.0037037
AAAA	4	0.0037037
AAAC	4	0.0037037
ACCC	4	0.0037037
ATTA	4	0.0037037
GTCT	4	0.0037037
AAAG	4	0.0037037
GAGA	4	0.0037037
TTGG	4	0.0037037
GCGT	4	0.0037037
GACG	4	0.0037037
ATGA	4	0.0037037
GCTT	4	0.0037037
AACC	4	0.0037037
AAGC	4	0.0037037
AGGA	4	0.0037037
CCGT	4	0.0037037
TAGC	4	0.0037037
TCGC	4	0.0037037
CATC	4	0.0037037
CTGC	4	0.0037037
TATG	4	0.0037037
CACC	4	0.0037037
GAAC	4	0.0037037
TGAC	4	0.0037037
GTAA	4	0.0037037
ATAC	4	0.0037037
CTGT	4	0.0037037
TCCT	4	0.0037037
AGTC	3	0.00277778
ATTG	3	0.00277778
TACG	3	0.00277778
TCCG	3	0.00277778
CACT	3	0.00277778
CCCA	3	0.00277778
CGTA	3	0.00277778
GTAG	3	0.00277778
TGGG	3	0.00277778
AGGC	3	0.00277778
GAAT	3	0.00277778
TAGG	3	0.00277778
ACCT	3	0.00277778
TGGC	3	0.00277778
GGAA	3	0.00277778
AACA	3	0.00277778
GTTA	3	0.00277778
CGCC	3	0.00277778
CCAA	3	0.00277778
GATT	3	0.00277778
TCTG	3	0.00277778
AGAA	3	0.00277778
CCGA	3	0.00277778
TTCA	3	0.00277778
AGTT	3	0.00277778
GTAC	3	0.00277778
GTTC	3	0.00277778
AATC	3	0.00277778
GAAG	3	0.00277778
CGGT	3	0.00277778
GAGT	3	0.00277778
GCAA	3	0.00277778
CGAT	2	0.00185185
GCAC	2	0.00185185
GTAT	2	0.00185185
TTGA	2	0.00185185
TCGG	2	0.00185185
ACCG	2	0.00185185
TTCG	2	0.00185185
TGTA	2	0.00185185
GCCC	2	0.00185185
ACAC	2	0.00185185
CTCC	2	0.00185185
GACA	2	0.00185185
TTAC	2	0.00185185
ATGG	2	0.00185185
CTAG	2	0.00185185
GTGG	2	0.00185185
ATTC	2	0.00185185
TATC	2	0.00185185
AGTG	2	0.00185185
TGTG	2	0.00185185
CCTC	2	0.00185185
TGAA	2	0.00185185
TTCC	2	0.00185185
ACGC	2	0.00185185
CAAC	2	0.00185185
CAGC	2	0.00185185
CGGC	1	0.000925926
CTCA	1	0.000925926
GCGA	1	0.000925926
TGCT	1	0.000925926
TGTC	1	0.000925926
ACAG	1	0.000925926
AGCC	1	0.000925926
ATCA	1	0.000925926
CCGG	1	0.000925926
TAAG	1	0.000925926
GCCA	1	0.000925926
CGCA	1	0.000925926
CTTA	1	0.000925926
AGAT	1	0.000925926
CAAA	1	0.000925926
GAGG	1	0.000925926
GGCT	1	0.000925926
CTCT	1	0.000925926
TCAA	1	0.000925926
CGCT	1	0.000925926
AAGG	1	0.000925926
CTCG	1	0.000925926
CTGG	1	0.000925926
GCGG	1	0.000925926
GGGG	1	0.000925926
TTAG	1	0.000925926
CGTT	1	0.000925926
GCTG	1	0.000925926
GTTG	1	0.000925926
TAAC	1	0.000925926
AGCG	1	0.000925926
CCCC	1	0.000925926
TCTA	1	0.000925926
TGCC	1	0.000925926
AGGG	1	0.000925926
TAAA	1	0.000925926
GGCC	1	0.000925926
ACAA	1	0.000925926
CTGA	1	0.000925926
GACT	1	0.000925926
TTTC	1	0.000925926
AACG	1	0.000925926
CTTC	1	0.000925926
GAGC	1	0.000925926
ACAT	1	0.000925926
GTCA	1	0.000925926
AGAC	1	0.000925926
CACA	1	0.000925926
CATG	1	0.000925926
GATC	1	0.000925926
TGAG	1	0.000925926
TGGA	1	0.000925926
ACGG	0	0
ACTA	0	0
ACTG	0	0
AGAG	0	0
ATCG	0	0
ATGC	0	0
CACG	0	0
CCAC	0	0
CCAG	0	0
CCCG	0	0
CCGC	0	0
CCTG	0	0
CCTT	0	0
CGAA	0	0
CGAC	0	0
CGAG	0	0
CGCG	0	0
CGGA	0	0
CGGG	0	0
CGTC	0	0
CGTG	0	0
GACC	0	0
GCAG	0	0
GCCG	0	0
GCGC	0	0
GGAC	0	0
GGAG	0	0
GGCA	0	0
GGCG	0	0
GGGC	0	0
GGTG	0	0
GTCC	0	0
GTCG	0	0
GTGA	0	0
GTTT	0	0
TACA	0	0
TCAG	0	0
TCGA	0	0
TGCG	0	0

## Sheet: Table S3
Table S3 Occurrences of each "xxxx▼x" 5-mer in stitched read
5-mer	Count	Proprotion
ACGTA	44	0.0407407
ACGTT	28	0.0259259
ACGTC	26	0.0240741
ACGTG	26	0.0240741
ATATC	12	0.0111111
TTCTC	10	0.00925926
TAGTA	10	0.00925926
ACTCC	9	0.00833333
TTATT	9	0.00833333
TGGTA	9	0.00833333
ATAAC	8	0.00740741
TACCA	8	0.00740741
TGGTT	8	0.00740741
CAGTA	8	0.00740741
GGATG	7	0.00648148
CTAAT	7	0.00648148
TCATC	7	0.00648148
GAAAA	7	0.00648148
CTATC	7	0.00648148
ACCAA	6	0.00555556
AATGC	6	0.00555556
ATGTA	6	0.00555556
AAGAG	6	0.00555556
ATATG	6	0.00555556
AATAA	6	0.00555556
GGTCC	6	0.00555556
TTTGT	6	0.00555556
AAGTA	6	0.00555556
CCATC	6	0.00555556
GATAA	6	0.00555556
GGTTC	5	0.00462963
CCCTT	5	0.00462963
CAGTT	5	0.00462963
ATGTC	5	0.00462963
AAATA	5	0.00462963
AGTAG	5	0.00462963
TAGTC	5	0.00462963
GTGTA	5	0.00462963
TTGTC	5	0.00462963
AGCAA	5	0.00462963
AATTA	5	0.00462963
TTGTA	5	0.00462963
TTATA	5	0.00462963
TTTAC	5	0.00462963
AACTC	5	0.00462963
TAATC	5	0.00462963
TCATT	5	0.00462963
GCTAC	5	0.00462963
TATAC	5	0.00462963
CATAT	4	0.0037037
CAGAC	4	0.0037037
GGGAC	4	0.0037037
CAGTG	4	0.0037037
CAAGA	4	0.0037037
ATAAT	4	0.0037037
CATTG	4	0.0037037
TCCAC	4	0.0037037
AAAGG	4	0.0037037
TAGAT	4	0.0037037
GATAT	4	0.0037037
CATTT	4	0.0037037
ACTTG	4	0.0037037
AGGTA	4	0.0037037
CCGTT	4	0.0037037
TAGCA	4	0.0037037
TCGCA	4	0.0037037
TACTC	4	0.0037037
TGCAC	4	0.0037037
CTGCC	4	0.0037037
TGATA	4	0.0037037
TATGA	4	0.0037037
TCTCA	4	0.0037037
AAGTC	4	0.0037037
CTATA	4	0.0037037
TCTCC	4	0.0037037
GCTCC	4	0.0037037
GGTTA	4	0.0037037
TTAAG	4	0.0037037
CTTTC	4	0.0037037
TTATC	4	0.0037037
GCATA	3	0.00277778
ACGAG	3	0.00277778
AGTCT	3	0.00277778
GTGCT	3	0.00277778
AAAAG	3	0.00277778
AAACT	3	0.00277778
ACCCC	3	0.00277778
ATCTA	3	0.00277778
ATTGA	3	0.00277778
TACGA	3	0.00277778
TTAAT	3	0.00277778
GATGC	3	0.00277778
TTAAA	3	0.00277778
ATTAC	3	0.00277778
TGTTG	3	0.00277778
TCCGA	3	0.00277778
GGGTG	3	0.00277778
GTCTC	3	0.00277778
TATTA	3	0.00277778
TACCG	3	0.00277778
GAGAA	3	0.00277778
GCCTA	3	0.00277778
GGTAC	3	0.00277778
TCTTT	3	0.00277778
TTCTA	3	0.00277778
CAGGC	3	0.00277778
CTTTA	3	0.00277778
ATAGC	3	0.00277778
CATTC	3	0.00277778
CACTA	3	0.00277778
TTGGT	3	0.00277778
CTTGT	3	0.00277778
GCGTA	3	0.00277778
GTGCC	3	0.00277778
TTTGC	3	0.00277778
CAATA	3	0.00277778
CCCAC	3	0.00277778
CTACC	3	0.00277778
GACGA	3	0.00277778
GCTTC	3	0.00277778
TAATA	3	0.00277778
AACCC	3	0.00277778
ATATA	3	0.00277778
AGGCC	3	0.00277778
TCACC	3	0.00277778
TAGAA	3	0.00277778
TCCCT	3	0.00277778
CATAC	3	0.00277778
CCTAC	3	0.00277778
CACCC	3	0.00277778
TAGTG	3	0.00277778
TCGTT	3	0.00277778
TTCTT	3	0.00277778
AGCTA	3	0.00277778
GGTAA	3	0.00277778
TGACC	3	0.00277778
TTGCC	3	0.00277778
GCCTT	3	0.00277778
CAATC	3	0.00277778
CTGTC	3	0.00277778
GTACC	3	0.00277778
CTTGC	3	0.00277778
ATATT	3	0.00277778
GAGTC	3	0.00277778
TCTTC	3	0.00277778
AAGTG	2	0.00185185
CGATC	2	0.00185185
CGTAC	2	0.00185185
GCACC	2	0.00185185
TTAAC	2	0.00185185
AGCTC	2	0.00185185
AGGTC	2	0.00185185
ATGAC	2	0.00185185
GTATT	2	0.00185185
AAGCT	2	0.00185185
AGGAG	2	0.00185185
GTAGC	2	0.00185185
TCACT	2	0.00185185
TGGGT	2	0.00185185
AAGAC	2	0.00185185
CTAAC	2	0.00185185
GAATT	2	0.00185185
TAGGT	2	0.00185185
TTGAA	2	0.00185185
AACTG	2	0.00185185
AGGAT	2	0.00185185
ATCCG	2	0.00185185
TCTTA	2	0.00185185
TTTTG	2	0.00185185
TCCCA	2	0.00185185
TCGGT	2	0.00185185
TTCTG	2	0.00185185
ACCGC	2	0.00185185
ACCTC	2	0.00185185
ATGAT	2	0.00185185
CATCC	2	0.00185185
TATTC	2	0.00185185
TGGCG	2	0.00185185
TGTTT	2	0.00185185
AATTC	2	0.00185185
ACTTT	2	0.00185185
GGAAT	2	0.00185185
GAACA	2	0.00185185
AACAG	2	0.00185185
GCTAT	2	0.00185185
GTTAC	2	0.00185185
CGCCA	2	0.00185185
TTCGA	2	0.00185185
CCAAA	2	0.00185185
GATTT	2	0.00185185
GCATG	2	0.00185185
TGTAC	2	0.00185185
AATAC	2	0.00185185
CATAG	2	0.00185185
GGGTC	2	0.00185185
TACTG	2	0.00185185
CAATT	2	0.00185185
GTGTC	2	0.00185185
TCTGG	2	0.00185185
AAGCA	2	0.00185185
AGAAA	2	0.00185185
CCGAT	2	0.00185185
GCCCG	2	0.00185185
GTAAT	2	0.00185185
TTGCT	2	0.00185185
ACACC	2	0.00185185
ATTTA	2	0.00185185
TTCAG	2	0.00185185
ATACC	2	0.00185185
ATGGT	2	0.00185185
GGGTA	2	0.00185185
GTTCA	2	0.00185185
GAAGT	2	0.00185185
ACCAC	2	0.00185185
ATCTC	2	0.00185185
CTACG	2	0.00185185
GAACC	2	0.00185185
GATGA	2	0.00185185
GATGG	2	0.00185185
GTAAA	2	0.00185185
TATAT	2	0.00185185
TATTT	2	0.00185185
AGTGC	2	0.00185185
ATAGG	2	0.00185185
CCCTC	2	0.00185185
CCTAT	2	0.00185185
TTTTT	2	0.00185185
GAAAC	2	0.00185185
ATACT	2	0.00185185
ATCCA	2	0.00185185
GCAAT	2	0.00185185
TCCTC	2	0.00185185
AATCT	2	0.00185185
ATTTC	2	0.00185185
TACCC	2	0.00185185
CAGGT	2	0.00185185
AAAAA	1	0.000925926
ACCAG	1	0.000925926
CGGCG	1	0.000925926
CTCAT	1	0.000925926
CTCCA	1	0.000925926
GACAC	1	0.000925926
GATTC	1	0.000925926
GCGAA	1	0.000925926
GTAGA	1	0.000925926
TGATG	1	0.000925926
TGCTA	1	0.000925926
TGTCC	1	0.000925926
TTACC	1	0.000925926
TTCAC	1	0.000925926
ACAGA	1	0.000925926
AGCCC	1	0.000925926
AGGTG	1	0.000925926
AGTTT	1	0.000925926
ATCAC	1	0.000925926
ATTTT	1	0.000925926
CATCT	1	0.000925926
CCGGC	1	0.000925926
CGCCC	1	0.000925926
CTAGC	1	0.000925926
GCTCT	1	0.000925926
GTTAA	1	0.000925926
TAAGA	1	0.000925926
TATTG	1	0.000925926
TGGCT	1	0.000925926
AATCA	1	0.000925926
ACCCT	1	0.000925926
CTAGA	1	0.000925926
GCCAT	1	0.000925926
GGAAG	1	0.000925926
GTGGA	1	0.000925926
ATTCG	1	0.000925926
CAAGG	1	0.000925926
CACCA	1	0.000925926
CGCAA	1	0.000925926
CGGTA	1	0.000925926
CTGTA	1	0.000925926
CTTAA	1	0.000925926
GAAGC	1	0.000925926
GAGAC	1	0.000925926
TAATT	1	0.000925926
TCCCC	1	0.000925926
AACCA	1	0.000925926
ACCTG	1	0.000925926
AGATG	1	0.000925926
AGTTA	1	0.000925926
CAAAA	1	0.000925926
CTCCC	1	0.000925926
GAGGT	1	0.000925926
GGCTC	1	0.000925926
TATCG	1	0.000925926
TGCAA	1	0.000925926
TTACA	1	0.000925926
AAGAT	1	0.000925926
CTCTT	1	0.000925926
TATCC	1	0.000925926
TCAAA	1	0.000925926
TCCTA	1	0.000925926
TGTGA	1	0.000925926
CCGAC	1	0.000925926
CGCTA	1	0.000925926
TGGTG	1	0.000925926
AAATC	1	0.000925926
AAGGC	1	0.000925926
CCTCC	1	0.000925926
CTCGT	1	0.000925926
CTGGT	1	0.000925926
GCGGA	1	0.000925926
GGGGC	1	0.000925926
TGTGG	1	0.000925926
TTAGA	1	0.000925926
AAACC	1	0.000925926
AAATG	1	0.000925926
AGCTG	1	0.000925926
AGCTT	1	0.000925926
AGTTC	1	0.000925926
ATCCC	1	0.000925926
CGTTT	1	0.000925926
GAATA	1	0.000925926
GCTGG	1	0.000925926
GGTTG	1	0.000925926
GTTGT	1	0.000925926
TAACT	1	0.000925926
TCGTG	1	0.000925926
TTTGG	1	0.000925926
AGCGT	1	0.000925926
CCATA	1	0.000925926
CCCCC	1	0.000925926
TCCAT	1	0.000925926
TCTAT	1	0.000925926
TGAAC	1	0.000925926
TGATT	1	0.000925926
TGCCG	1	0.000925926
TTCCG	1	0.000925926
AGGGA	1	0.000925926
ATAAA	1	0.000925926
CTTTT	1	0.000925926
GCATT	1	0.000925926
TAAAC	1	0.000925926
TTTTA	1	0.000925926
ACGCA	1	0.000925926
AGAAG	1	0.000925926
CAACT	1	0.000925926
CAAGC	1	0.000925926
CAGCA	1	0.000925926
CCAAC	1	0.000925926
GGCCC	1	0.000925926
TCCTT	1	0.000925926
TGACT	1	0.000925926
TTTAA	1	0.000925926
ACAAT	1	0.000925926
ATTCC	1	0.000925926
CAGCC	1	0.000925926
CGGTC	1	0.000925926
CTGAA	1	0.000925926
GACTG	1	0.000925926
GCGTC	1	0.000925926
GTTCT	1	0.000925926
TACTA	1	0.000925926
TAGGC	1	0.000925926
TAGTT	1	0.000925926
TTGTG	1	0.000925926
TTTCC	1	0.000925926
AACGA	1	0.000925926
AATTG	1	0.000925926
ACGCC	1	0.000925926
ATGTT	1	0.000925926
CAACC	1	0.000925926
CAGAT	1	0.000925926
CATCA	1	0.000925926
CCATT	1	0.000925926
CGGTG	1	0.000925926
CGTAT	1	0.000925926
CTTCG	1	0.000925926
GAGCA	1	0.000925926
GGGAA	1	0.000925926
TGATC	1	0.000925926
ACATG	1	0.000925926
GACAA	1	0.000925926
GACGG	1	0.000925926
GTCAT	1	0.000925926
GTGGT	1	0.000925926
GTGTG	1	0.000925926
TTCCA	1	0.000925926
AACAC	1	0.000925926
ACGAA	1	0.000925926
AGACA	1	0.000925926
ATTAT	1	0.000925926
CACAG	1	0.000925926
CATGG	1	0.000925926
CCTCT	1	0.000925926
GATCC	1	0.000925926
GCAAC	1	0.000925926
GCTTT	1	0.000925926
GGTCA	1	0.000925926
GTCTT	1	0.000925926
TACTT	1	0.000925926
TCGTA	1	0.000925926
TCTGT	1	0.000925926
TGAAA	1	0.000925926
TGAGG	1	0.000925926
TGGAC	1	0.000925926
TGGGG	1	0.000925926
TTGGA	1	0.000925926
AAAAC	0	0
AAAAT	0	0
AAACA	0	0
AAACG	0	0
AAAGA	0	0
AAAGC	0	0
AAAGT	0	0
AAATT	0	0
AACAA	0	0
AACAT	0	0
AACCG	0	0
AACCT	0	0
AACGC	0	0
AACGG	0	0
AACGT	0	0
AACTA	0	0
AACTT	0	0
AAGAA	0	0
AAGCC	0	0
AAGCG	0	0
AAGGA	0	0
AAGGG	0	0
AAGGT	0	0
AAGTT	0	0
AATAG	0	0
AATAT	0	0
AATCC	0	0
AATCG	0	0
AATGA	0	0
AATGG	0	0
AATGT	0	0
AATTT	0	0
ACAAA	0	0
ACAAC	0	0
ACAAG	0	0
ACACA	0	0
ACACG	0	0
ACACT	0	0
ACAGC	0	0
ACAGG	0	0
ACAGT	0	0
ACATA	0	0
ACATC	0	0
ACATT	0	0
ACCAT	0	0
ACCCA	0	0
ACCCG	0	0
ACCGA	0	0
ACCGG	0	0
ACCGT	0	0
ACCTA	0	0
ACCTT	0	0
ACGAC	0	0
ACGAT	0	0
ACGCG	0	0
ACGCT	0	0
ACGGA	0	0
ACGGC	0	0
ACGGG	0	0
ACGGT	0	0
ACTAA	0	0
ACTAC	0	0
ACTAG	0	0
ACTAT	0	0
ACTCA	0	0
ACTCG	0	0
ACTCT	0	0
ACTGA	0	0
ACTGC	0	0
ACTGG	0	0
ACTGT	0	0
ACTTA	0	0
ACTTC	0	0
AGAAC	0	0
AGAAT	0	0
AGACC	0	0
AGACG	0	0
AGACT	0	0
AGAGA	0	0
AGAGC	0	0
AGAGG	0	0
AGAGT	0	0
AGATA	0	0
AGATC	0	0
AGATT	0	0
AGCAC	0	0
AGCAG	0	0
AGCAT	0	0
AGCCA	0	0
AGCCG	0	0
AGCCT	0	0
AGCGA	0	0
AGCGC	0	0
AGCGG	0	0
AGGAA	0	0
AGGAC	0	0
AGGCA	0	0
AGGCG	0	0
AGGCT	0	0
AGGGC	0	0
AGGGG	0	0
AGGGT	0	0
AGGTT	0	0
AGTAA	0	0
AGTAC	0	0
AGTAT	0	0
AGTCA	0	0
AGTCC	0	0
AGTCG	0	0
AGTGA	0	0
AGTGG	0	0
AGTGT	0	0
AGTTG	0	0
ATAAG	0	0
ATACA	0	0
ATACG	0	0
ATAGA	0	0
ATAGT	0	0
ATCAA	0	0
ATCAG	0	0
ATCAT	0	0
ATCCT	0	0
ATCGA	0	0
ATCGC	0	0
ATCGG	0	0
ATCGT	0	0
ATCTG	0	0
ATCTT	0	0
ATGAA	0	0
ATGAG	0	0
ATGCA	0	0
ATGCC	0	0
ATGCG	0	0
ATGCT	0	0
ATGGA	0	0
ATGGC	0	0
ATGGG	0	0
ATGTG	0	0
ATTAA	0	0
ATTAG	0	0
ATTCA	0	0
ATTCT	0	0
ATTGC	0	0
ATTGG	0	0
ATTGT	0	0
ATTTG	0	0
CAAAC	0	0
CAAAG	0	0
CAAAT	0	0
CAACA	0	0
CAACG	0	0
CAAGT	0	0
CAATG	0	0
CACAA	0	0
CACAC	0	0
CACAT	0	0
CACCG	0	0
CACCT	0	0
CACGA	0	0
CACGC	0	0
CACGG	0	0
CACGT	0	0
CACTC	0	0
CACTG	0	0
CACTT	0	0
CAGAA	0	0
CAGAG	0	0
CAGCG	0	0
CAGCT	0	0
CAGGA	0	0
CAGGG	0	0
CAGTC	0	0
CATAA	0	0
CATCG	0	0
CATGA	0	0
CATGC	0	0
CATGT	0	0
CATTA	0	0
CCAAG	0	0
CCAAT	0	0
CCACA	0	0
CCACC	0	0
CCACG	0	0
CCACT	0	0
CCAGA	0	0
CCAGC	0	0
CCAGG	0	0
CCAGT	0	0
CCATG	0	0
CCCAA	0	0
CCCAG	0	0
CCCAT	0	0
CCCCA	0	0
CCCCG	0	0
CCCCT	0	0
CCCGA	0	0
CCCGC	0	0
CCCGG	0	0
CCCGT	0	0
CCCTA	0	0
CCCTG	0	0
CCGAA	0	0
CCGAG	0	0
CCGCA	0	0
CCGCC	0	0
CCGCG	0	0
CCGCT	0	0
CCGGA	0	0
CCGGG	0	0
CCGGT	0	0
CCGTA	0	0
CCGTC	0	0
CCGTG	0	0
CCTAA	0	0
CCTAG	0	0
CCTCA	0	0
CCTCG	0	0
CCTGA	0	0
CCTGC	0	0
CCTGG	0	0
CCTGT	0	0
CCTTA	0	0
CCTTC	0	0
CCTTG	0	0
CCTTT	0	0
CGAAA	0	0
CGAAC	0	0
CGAAG	0	0
CGAAT	0	0
CGACA	0	0
CGACC	0	0
CGACG	0	0
CGACT	0	0
CGAGA	0	0
CGAGC	0	0
CGAGG	0	0
CGAGT	0	0
CGATA	0	0
CGATG	0	0
CGATT	0	0
CGCAC	0	0
CGCAG	0	0
CGCAT	0	0
CGCCG	0	0
CGCCT	0	0
CGCGA	0	0
CGCGC	0	0
CGCGG	0	0
CGCGT	0	0
CGCTC	0	0
CGCTG	0	0
CGCTT	0	0
CGGAA	0	0
CGGAC	0	0
CGGAG	0	0
CGGAT	0	0
CGGCA	0	0
CGGCC	0	0
CGGCT	0	0
CGGGA	0	0
CGGGC	0	0
CGGGG	0	0
CGGGT	0	0
CGGTT	0	0
CGTAA	0	0
CGTAG	0	0
CGTCA	0	0
CGTCC	0	0
CGTCG	0	0
CGTCT	0	0
CGTGA	0	0
CGTGC	0	0
CGTGG	0	0
CGTGT	0	0
CGTTA	0	0
CGTTC	0	0
CGTTG	0	0
CTAAA	0	0
CTAAG	0	0
CTACA	0	0
CTACT	0	0
CTAGG	0	0
CTAGT	0	0
CTATG	0	0
CTATT	0	0
CTCAA	0	0
CTCAC	0	0
CTCAG	0	0
CTCCG	0	0
CTCCT	0	0
CTCGA	0	0
CTCGC	0	0
CTCGG	0	0
CTCTA	0	0
CTCTC	0	0
CTCTG	0	0
CTGAC	0	0
CTGAG	0	0
CTGAT	0	0
CTGCA	0	0
CTGCG	0	0
CTGCT	0	0
CTGGA	0	0
CTGGC	0	0
CTGGG	0	0
CTGTG	0	0
CTGTT	0	0
CTTAC	0	0
CTTAG	0	0
CTTAT	0	0
CTTCA	0	0
CTTCC	0	0
CTTCT	0	0
CTTGA	0	0
CTTGG	0	0
CTTTG	0	0
GAAAG	0	0
GAAAT	0	0
GAACG	0	0
GAACT	0	0
GAAGA	0	0
GAAGG	0	0
GAATC	0	0
GAATG	0	0
GACAG	0	0
GACAT	0	0
GACCA	0	0
GACCC	0	0
GACCG	0	0
GACCT	0	0
GACGC	0	0
GACGT	0	0
GACTA	0	0
GACTC	0	0
GACTT	0	0
GAGAG	0	0
GAGAT	0	0
GAGCC	0	0
GAGCG	0	0
GAGCT	0	0
GAGGA	0	0
GAGGC	0	0
GAGGG	0	0
GAGTA	0	0
GAGTG	0	0
GAGTT	0	0
GATAC	0	0
GATAG	0	0
GATCA	0	0
GATCG	0	0
GATCT	0	0
GATGT	0	0
GATTA	0	0
GATTG	0	0
GCAAA	0	0
GCAAG	0	0
GCACA	0	0
GCACG	0	0
GCACT	0	0
GCAGA	0	0
GCAGC	0	0
GCAGG	0	0
GCAGT	0	0
GCATC	0	0
GCCAA	0	0
GCCAC	0	0
GCCAG	0	0
GCCCA	0	0
GCCCC	0	0
GCCCT	0	0
GCCGA	0	0
GCCGC	0	0
GCCGG	0	0
GCCGT	0	0
GCCTC	0	0
GCCTG	0	0
GCGAC	0	0
GCGAG	0	0
GCGAT	0	0
GCGCA	0	0
GCGCC	0	0
GCGCG	0	0
GCGCT	0	0
GCGGC	0	0
GCGGG	0	0
GCGGT	0	0
GCGTG	0	0
GCGTT	0	0
GCTAA	0	0
GCTAG	0	0
GCTCA	0	0
GCTCG	0	0
GCTGA	0	0
GCTGC	0	0
GCTGT	0	0
GCTTA	0	0
GCTTG	0	0
GGAAA	0	0
GGAAC	0	0
GGACA	0	0
GGACC	0	0
GGACG	0	0
GGACT	0	0
GGAGA	0	0
GGAGC	0	0
GGAGG	0	0
GGAGT	0	0
GGATA	0	0
GGATC	0	0
GGATT	0	0
GGCAA	0	0
GGCAC	0	0
GGCAG	0	0
GGCAT	0	0
GGCCA	0	0
GGCCG	0	0
GGCCT	0	0
GGCGA	0	0
GGCGC	0	0
GGCGG	0	0
GGCGT	0	0
GGCTA	0	0
GGCTG	0	0
GGCTT	0	0
GGGAG	0	0
GGGAT	0	0
GGGCA	0	0
GGGCC	0	0
GGGCG	0	0
GGGCT	0	0
GGGGA	0	0
GGGGG	0	0
GGGGT	0	0
GGGTT	0	0
GGTAG	0	0
GGTAT	0	0
GGTCG	0	0
GGTCT	0	0
GGTGA	0	0
GGTGC	0	0
GGTGG	0	0
GGTGT	0	0
GGTTT	0	0
GTAAC	0	0
GTAAG	0	0
GTACA	0	0
GTACG	0	0
GTACT	0	0
GTAGG	0	0
GTAGT	0	0
GTATA	0	0
GTATC	0	0
GTATG	0	0
GTCAA	0	0
GTCAC	0	0
GTCAG	0	0
GTCCA	0	0
GTCCC	0	0
GTCCG	0	0
GTCCT	0	0
GTCGA	0	0
GTCGC	0	0
GTCGG	0	0
GTCGT	0	0
GTCTA	0	0
GTCTG	0	0
GTGAA	0	0
GTGAC	0	0
GTGAG	0	0
GTGAT	0	0
GTGCA	0	0
GTGCG	0	0
GTGGC	0	0
GTGGG	0	0
GTGTT	0	0
GTTAG	0	0
GTTAT	0	0
GTTCC	0	0
GTTCG	0	0
GTTGA	0	0
GTTGC	0	0
GTTGG	0	0
GTTTA	0	0
GTTTC	0	0
GTTTG	0	0
GTTTT	0	0
TAAAA	0	0
TAAAG	0	0
TAAAT	0	0
TAACA	0	0
TAACC	0	0
TAACG	0	0
TAAGC	0	0
TAAGG	0	0
TAAGT	0	0
TAATG	0	0
TACAA	0	0
TACAC	0	0
TACAG	0	0
TACAT	0	0
TACCT	0	0
TACGC	0	0
TACGG	0	0
TACGT	0	0
TAGAC	0	0
TAGAG	0	0
TAGCC	0	0
TAGCG	0	0
TAGCT	0	0
TAGGA	0	0
TAGGG	0	0
TATAA	0	0
TATAG	0	0
TATCA	0	0
TATCT	0	0
TATGC	0	0
TATGG	0	0
TATGT	0	0
TCAAC	0	0
TCAAG	0	0
TCAAT	0	0
TCACA	0	0
TCACG	0	0
TCAGA	0	0
TCAGC	0	0
TCAGG	0	0
TCAGT	0	0
TCATA	0	0
TCATG	0	0
TCCAA	0	0
TCCAG	0	0
TCCCG	0	0
TCCGC	0	0
TCCGG	0	0
TCCGT	0	0
TCCTG	0	0
TCGAA	0	0
TCGAC	0	0
TCGAG	0	0
TCGAT	0	0
TCGCC	0	0
TCGCG	0	0
TCGCT	0	0
TCGGA	0	0
TCGGC	0	0
TCGGG	0	0
TCGTC	0	0
TCTAA	0	0
TCTAC	0	0
TCTAG	0	0
TCTCG	0	0
TCTCT	0	0
TCTGA	0	0
TCTGC	0	0
TCTTG	0	0
TGAAG	0	0
TGAAT	0	0
TGACA	0	0
TGACG	0	0
TGAGA	0	0
TGAGC	0	0
TGAGT	0	0
TGCAG	0	0
TGCAT	0	0
TGCCA	0	0
TGCCC	0	0
TGCCT	0	0
TGCGA	0	0
TGCGC	0	0
TGCGG	0	0
TGCGT	0	0
TGCTC	0	0
TGCTG	0	0
TGCTT	0	0
TGGAA	0	0
TGGAG	0	0
TGGAT	0	0
TGGCA	0	0
TGGCC	0	0
TGGGA	0	0
TGGGC	0	0
TGGTC	0	0
TGTAA	0	0
TGTAG	0	0
TGTAT	0	0
TGTCA	0	0
TGTCG	0	0
TGTCT	0	0
TGTGC	0	0
TGTGT	0	0
TGTTA	0	0
TGTTC	0	0
TTACG	0	0
TTACT	0	0
TTAGC	0	0
TTAGG	0	0
TTAGT	0	0
TTATG	0	0
TTCAA	0	0
TTCAT	0	0
TTCCC	0	0
TTCCT	0	0
TTCGC	0	0
TTCGG	0	0
TTCGT	0	0
TTGAC	0	0
TTGAG	0	0
TTGAT	0	0
TTGCA	0	0
TTGCG	0	0
TTGGC	0	0
TTGGG	0	0
TTGTT	0	0
TTTAG	0	0
TTTAT	0	0
TTTCA	0	0
TTTCG	0	0
TTTCT	0	0
TTTGA	0	0
TTTTC	0	0

## Sheet: Table S4
Table S4 Occurrences of each "xxxx▼xx" 6-mer in stitched read
6-mer	Count	Proportion
ACGTAA	19	0.0175926
ACGTTG	16	0.0148148
ACGTAG	12	0.0111111
ACGTAT	11	0.0101852
ACGTCA	11	0.0101852
ACGTCT	10	0.00925926
TTCTCA	9	0.00833333
ACGTGA	9	0.00833333
ATAACA	8	0.00740741
TGGTTG	8	0.00740741
ACTCCG	7	0.00648148
TACCAG	7	0.00648148
CTAATA	7	0.00648148
ACGTGT	7	0.00648148
ATATCT	7	0.00648148
ACCAAA	6	0.00555556
GGATGG	6	0.00555556
AATAAA	6	0.00555556
GGTCCA	6	0.00555556
ACGTTT	6	0.00555556
GGTTCA	5	0.00462963
CCCTTA	5	0.00462963
AATGCT	5	0.00462963
ATGTAT	5	0.00462963
TCATCC	5	0.00462963
CAGTTC	5	0.00462963
TTATTA	5	0.00462963
AGTAGA	5	0.00462963
ACGTGG	5	0.00462963
ACGTGC	5	0.00462963
AACTCA	5	0.00462963
AAGAGA	4	0.0037037
CATATA	4	0.0037037
CAGACG	4	0.0037037
GGGACA	4	0.0037037
GAAAAG	4	0.0037037
ATATCA	4	0.0037037
ATATGT	4	0.0037037
CAGTGC	4	0.0037037
TGGTAG	4	0.0037037
TAGTAC	4	0.0037037
TCCACA	4	0.0037037
TTGTCA	4	0.0037037
AGCAAG	4	0.0037037
TTTGTA	4	0.0037037
TTATAG	4	0.0037037
TAGTAG	4	0.0037037
TTTACC	4	0.0037037
CCGTTG	4	0.0037037
CCATCA	4	0.0037037
TGATAG	4	0.0037037
GGTTAA	4	0.0037037
GCATAG	3	0.00277778
ACGAGT	3	0.00277778
AGTCTG	3	0.00277778
CAAGAA	3	0.00277778
GTGCTA	3	0.00277778
ATGTCC	3	0.00277778
AAAAGG	3	0.00277778
AAACTC	3	0.00277778
AAATAT	3	0.00277778
ACCCCA	3	0.00277778
ATAATA	3	0.00277778
ATCTAG	3	0.00277778
ATTGAT	3	0.00277778
TACGAA	3	0.00277778
TTAATT	3	0.00277778
CAGTAA	3	0.00277778
CATTGG	3	0.00277778
GATGCA	3	0.00277778
TAGTCG	3	0.00277778
TTAAAT	3	0.00277778
ATTACA	3	0.00277778
TGTTGA	3	0.00277778
TCCGAT	3	0.00277778
TGGTAA	3	0.00277778
GGGTGA	3	0.00277778
GTCTCG	3	0.00277778
TATTAT	3	0.00277778
AAAGGG	3	0.00277778
ACGTCG	3	0.00277778
GTGTAG	3	0.00277778
TACCGT	3	0.00277778
GAGAAG	3	0.00277778
GCCTAG	3	0.00277778
GGTACC	3	0.00277778
TAGATT	3	0.00277778
TCTTTG	3	0.00277778
TTCTAG	3	0.00277778
CAGGCA	3	0.00277778
CTTTAG	3	0.00277778
AATTAG	3	0.00277778
ATAGCT	3	0.00277778
CATTCG	3	0.00277778
GATATG	3	0.00277778
TTGTAC	3	0.00277778
CACTAA	3	0.00277778
CATTTG	3	0.00277778
TTGGTG	3	0.00277778
CTTGTG	3	0.00277778
GCGTAG	3	0.00277778
GTGCCA	3	0.00277778
AACCCA	3	0.00277778
TAATCA	3	0.00277778
TCATTG	3	0.00277778
AAGTAC	3	0.00277778
CTATCA	3	0.00277778
TGCACT	3	0.00277778
CATACA	3	0.00277778
GATAAG	3	0.00277778
CACCCA	3	0.00277778
AAGTCA	3	0.00277778
ACGTTA	3	0.00277778
CAGTAT	3	0.00277778
TAGTGG	3	0.00277778
TTGCCA	3	0.00277778
ACGTTC	3	0.00277778
GATAAA	3	0.00277778
TTATTG	3	0.00277778
AAGTGC	2	0.00185185
ACTTGA	2	0.00185185
ATATGC	2	0.00185185
CGATCT	2	0.00185185
TTTGCA	2	0.00185185
CAATAT	2	0.00185185
CCCACT	2	0.00185185
CGTACG	2	0.00185185
CTACCT	2	0.00185185
GACGAT	2	0.00185185
GCACCG	2	0.00185185
TTAACG	2	0.00185185
ACTCCT	2	0.00185185
AGCTCA	2	0.00185185
AGGTCC	2	0.00185185
ATGACA	2	0.00185185
GCTTCG	2	0.00185185
GTATTA	2	0.00185185
TAATAT	2	0.00185185
AAGCTA	2	0.00185185
ACTTGG	2	0.00185185
AGGAGA	2	0.00185185
AGGTAA	2	0.00185185
ATATAT	2	0.00185185
GAAAAT	2	0.00185185
GTAGCT	2	0.00185185
TAGCAT	2	0.00185185
TCACTT	2	0.00185185
TGGGTG	2	0.00185185
AAGACT	2	0.00185185
AGGCCA	2	0.00185185
CTAACC	2	0.00185185
GAATTC	2	0.00185185
TAGGTG	2	0.00185185
TCACCA	2	0.00185185
TCGCAA	2	0.00185185
TTGAAT	2	0.00185185
TTTGTC	2	0.00185185
AACTGA	2	0.00185185
AGGATT	2	0.00185185
ATCCGA	2	0.00185185
TACTCG	2	0.00185185
TAGAAT	2	0.00185185
TCTTAG	2	0.00185185
TTTTGG	2	0.00185185
TCCCAT	2	0.00185185
TCCCTA	2	0.00185185
TCGGTT	2	0.00185185
TTCTGA	2	0.00185185
ACCGCT	2	0.00185185
ACCTCT	2	0.00185185
ATGATG	2	0.00185185
CATCCA	2	0.00185185
CTATCG	2	0.00185185
CTGCCT	2	0.00185185
TATTCC	2	0.00185185
TCGCAG	2	0.00185185
TGGCGA	2	0.00185185
TGTTTA	2	0.00185185
AATTCG	2	0.00185185
ACTTTC	2	0.00185185
CCTACC	2	0.00185185
GGAATA	2	0.00185185
TAGCAA	2	0.00185185
TATGAA	2	0.00185185
TCTCAA	2	0.00185185
TGGTAC	2	0.00185185
GAACAA	2	0.00185185
GCTACA	2	0.00185185
AACAGT	2	0.00185185
GCTATA	2	0.00185185
GTTACA	2	0.00185185
TATGAT	2	0.00185185
TCGTTC	2	0.00185185
TTCTTT	2	0.00185185
AATTAA	2	0.00185185
ACGTCC	2	0.00185185
CGCCAA	2	0.00185185
GCTACT	2	0.00185185
TACTCT	2	0.00185185
TTCGAT	2	0.00185185
AAGAGT	2	0.00185185
AGCTAG	2	0.00185185
CCAAAG	2	0.00185185
CTATAG	2	0.00185185
GATTTG	2	0.00185185
GCATGG	2	0.00185185
GGTAAA	2	0.00185185
TATACA	2	0.00185185
TCTCCG	2	0.00185185
TGTACA	2	0.00185185
AATACT	2	0.00185185
CAGTAG	2	0.00185185
CATAGG	2	0.00185185
GGGTCG	2	0.00185185
GTGTAC	2	0.00185185
TACTGA	2	0.00185185
TGACCG	2	0.00185185
CAATTC	2	0.00185185
GCTCCT	2	0.00185185
GTGTCT	2	0.00185185
TAGTAT	2	0.00185185
TCTGGA	2	0.00185185
TTAAGA	2	0.00185185
AAGCAG	2	0.00185185
AGAAAT	2	0.00185185
CCGATA	2	0.00185185
CTATAT	2	0.00185185
GCCCGT	2	0.00185185
GCCTTA	2	0.00185185
GTAATT	2	0.00185185
TATACG	2	0.00185185
TTGCTG	2	0.00185185
CAATCG	2	0.00185185
ATACCA	2	0.00185185
GTACCA	2	0.00185185
ACGTAC	2	0.00185185
CTATCT	2	0.00185185
TAGTCC	2	0.00185185
ACCACA	2	0.00185185
CTACGA	2	0.00185185
CTTGCT	2	0.00185185
GAGTCT	2	0.00185185
GATGAT	2	0.00185185
GTAAAA	2	0.00185185
CTTTCA	2	0.00185185
CTGTCC	2	0.00185185
TAATCT	2	0.00185185
GCAATG	2	0.00185185
TCCTCC	2	0.00185185
TTATCT	2	0.00185185
AAAAAT	1	0.000925926
ACACCC	1	0.000925926
ACCAGA	1	0.000925926
AGCTAA	1	0.000925926
ATTTAA	1	0.000925926
ATTTAT	1	0.000925926
CAATAA	1	0.000925926
CATTTT	1	0.000925926
CGGCGA	1	0.000925926
CTCATA	1	0.000925926
CTCCAG	1	0.000925926
CTTTCT	1	0.000925926
GACACC	1	0.000925926
GATTCG	1	0.000925926
GCGAAA	1	0.000925926
GTAGAA	1	0.000925926
TACCAA	1	0.000925926
TCTCCT	1	0.000925926
TGATGG	1	0.000925926
TGCTAG	1	0.000925926
TGTCCT	1	0.000925926
TTACCA	1	0.000925926
TTCACT	1	0.000925926
TTCAGA	1	0.000925926
TTCTCG	1	0.000925926
ACAGAG	1	0.000925926
AGCCCA	1	0.000925926
AGGTGA	1	0.000925926
AGTTTG	1	0.000925926
ATCACA	1	0.000925926
ATGGTT	1	0.000925926
ATTTTG	1	0.000925926
CAAGAT	1	0.000925926
CATCTA	1	0.000925926
CCGGCA	1	0.000925926
CGCCCA	1	0.000925926
CTAGCG	1	0.000925926
CTGTCA	1	0.000925926
GAAAAA	1	0.000925926
GCTCTC	1	0.000925926
GGGTAC	1	0.000925926
GTTAAT	1	0.000925926
GTTCAA	1	0.000925926
TAAGAG	1	0.000925926
TATTGC	1	0.000925926
TGCACC	1	0.000925926
TGGCTT	1	0.000925926
TTGTAT	1	0.000925926
AATCAG	1	0.000925926
ACCCTG	1	0.000925926
CTAGAT	1	0.000925926
CTTGCA	1	0.000925926
GAAGTA	1	0.000925926
GCCATT	1	0.000925926
GCTCCG	1	0.000925926
GGAAGA	1	0.000925926
GTGGAT	1	0.000925926
AAGTCC	1	0.000925926
AATGCA	1	0.000925926
AGGTAC	1	0.000925926
AGGTAG	1	0.000925926
ATAATC	1	0.000925926
ATATTT	1	0.000925926
ATCTCG	1	0.000925926
ATTCGG	1	0.000925926
CAAGGG	1	0.000925926
CACCAC	1	0.000925926
CCTACA	1	0.000925926
CGCAAT	1	0.000925926
CGGTAC	1	0.000925926
CTGTAA	1	0.000925926
CTTAAT	1	0.000925926
GAACCG	1	0.000925926
GAAGCT	1	0.000925926
GAGACA	1	0.000925926
GATATA	1	0.000925926
GATGGG	1	0.000925926
TAATTA	1	0.000925926
TAGAAA	1	0.000925926
TATATA	1	0.000925926
TCCCCA	1	0.000925926
TCTCAT	1	0.000925926
TTAAGC	1	0.000925926
TTCTTC	1	0.000925926
TTGTCT	1	0.000925926
TTTACA	1	0.000925926
AACCAG	1	0.000925926
ACACCT	1	0.000925926
ACCTGA	1	0.000925926
AGATGT	1	0.000925926
AGTTAA	1	0.000925926
CAAAAG	1	0.000925926
CTCCCC	1	0.000925926
GAACCA	1	0.000925926
GAGGTT	1	0.000925926
GGCTCG	1	0.000925926
TATCGT	1	0.000925926
TATTTG	1	0.000925926
TCTTCA	1	0.000925926
TGCAAA	1	0.000925926
TTACAT	1	0.000925926
AAATAG	1	0.000925926
AAGATA	1	0.000925926
AAGTAA	1	0.000925926
AGTGCA	1	0.000925926
CCATCG	1	0.000925926
CCATCT	1	0.000925926
CTCTTG	1	0.000925926
GCTACC	1	0.000925926
GGATGC	1	0.000925926
TATCCA	1	0.000925926
TCAAAA	1	0.000925926
TCCTAT	1	0.000925926
TGTGAT	1	0.000925926
AAGTAG	1	0.000925926
ATAGGA	1	0.000925926
ATATAG	1	0.000925926
CCCTCA	1	0.000925926
CCGACA	1	0.000925926
CCTATC	1	0.000925926
CGCTAA	1	0.000925926
GCCTTG	1	0.000925926
TATATT	1	0.000925926
TGGTGT	1	0.000925926
AAATCT	1	0.000925926
AAGGCT	1	0.000925926
ATAGGG	1	0.000925926
ATATCC	1	0.000925926
ATGGTA	1	0.000925926
ATGTCT	1	0.000925926
CAATCT	1	0.000925926
CCTCCG	1	0.000925926
CTACCA	1	0.000925926
CTCGTG	1	0.000925926
CTGCCA	1	0.000925926
CTGCCG	1	0.000925926
CTGGTA	1	0.000925926
GACGAA	1	0.000925926
GAGTCA	1	0.000925926
GCGGAG	1	0.000925926
GCTCCC	1	0.000925926
GGGGCA	1	0.000925926
GTACCC	1	0.000925926
TCACCC	1	0.000925926
TCATTA	1	0.000925926
TCGTTG	1	0.000925926
TCTCAG	1	0.000925926
TGTGGG	1	0.000925926
TTAGAG	1	0.000925926
TTGTAA	1	0.000925926
TTTTTC	1	0.000925926
AAACCA	1	0.000925926
AAATGA	1	0.000925926
AGCAAT	1	0.000925926
AGCTGA	1	0.000925926
AGCTTT	1	0.000925926
AGGCCC	1	0.000925926
AGTTCT	1	0.000925926
ATCCCA	1	0.000925926
CGTTTG	1	0.000925926
GAAACT	1	0.000925926
GAATAG	1	0.000925926
GATGGT	1	0.000925926
GCTGGG	1	0.000925926
GGTTGA	1	0.000925926
GTTGTT	1	0.000925926
TAACTG	1	0.000925926
TAATAG	1	0.000925926
TCGTGT	1	0.000925926
TTAAGT	1	0.000925926
TTTGGC	1	0.000925926
AGCGTA	1	0.000925926
CATTGA	1	0.000925926
CCATAA	1	0.000925926
CCCCCC	1	0.000925926
TCATCT	1	0.000925926
TCCATC	1	0.000925926
TCTATG	1	0.000925926
TGAACT	1	0.000925926
TGATTA	1	0.000925926
TGCCGG	1	0.000925926
TTATAA	1	0.000925926
TTCCGT	1	0.000925926
AAATAA	1	0.000925926
AGGGAA	1	0.000925926
ATAAAT	1	0.000925926
CTTTTT	1	0.000925926
GCATTG	1	0.000925926
TAAACC	1	0.000925926
TTTTAG	1	0.000925926
ACGCAG	1	0.000925926
AGAAGG	1	0.000925926
AGTGCT	1	0.000925926
ATACTT	1	0.000925926
ATCCAG	1	0.000925926
ATCTCC	1	0.000925926
CAACTC	1	0.000925926
CAAGCA	1	0.000925926
CAGCAG	1	0.000925926
CCAACC	1	0.000925926
CCTATA	1	0.000925926
GAAACG	1	0.000925926
GAAGTG	1	0.000925926
GGCCCA	1	0.000925926
TCCTTG	1	0.000925926
TCTTCC	1	0.000925926
TGACTA	1	0.000925926
TTATCG	1	0.000925926
TTTAAG	1	0.000925926
AAGTAT	1	0.000925926
ACAATT	1	0.000925926
ATATTA	1	0.000925926
ATGTCG	1	0.000925926
ATTCCT	1	0.000925926
CAGCCA	1	0.000925926
CGGTCT	1	0.000925926
CTGAAG	1	0.000925926
GACTGC	1	0.000925926
GCGTCG	1	0.000925926
GCTTCA	1	0.000925926
GTTCTG	1	0.000925926
TACTAG	1	0.000925926
TAGGCA	1	0.000925926
TAGTTG	1	0.000925926
TATTTT	1	0.000925926
TCTTCG	1	0.000925926
TGACCA	1	0.000925926
TTCAGG	1	0.000925926
TTGTGT	1	0.000925926
TTTCCA	1	0.000925926
AAAGGC	1	0.000925926
AACGAG	1	0.000925926
AATCTG	1	0.000925926
AATTGC	1	0.000925926
ACGCCT	1	0.000925926
ATACTG	1	0.000925926
ATATTG	1	0.000925926
ATCCAA	1	0.000925926
ATGTAC	1	0.000925926
ATGTTG	1	0.000925926
CAACCG	1	0.000925926
CAGATA	1	0.000925926
CATCAT	1	0.000925926
CCATTC	1	0.000925926
CGGTGA	1	0.000925926
CGTATA	1	0.000925926
CTTCGT	1	0.000925926
GAGCAA	1	0.000925926
GGGAAG	1	0.000925926
TAGATA	1	0.000925926
TCATTC	1	0.000925926
TGATCA	1	0.000925926
TTATTC	1	0.000925926
ACATGA	1	0.000925926
ATTTCT	1	0.000925926
GACAAA	1	0.000925926
GACGGT	1	0.000925926
GTCATG	1	0.000925926
GTGGTG	1	0.000925926
GTGTGG	1	0.000925926
TACCCA	1	0.000925926
TATACT	1	0.000925926
TCCCTG	1	0.000925926
TTATCC	1	0.000925926
TTCCAA	1	0.000925926
TTTGCT	1	0.000925926
AACACG	1	0.000925926
AATCTT	1	0.000925926
ACGAAA	1	0.000925926
AGACAT	1	0.000925926
ATTATT	1	0.000925926
ATTTCC	1	0.000925926
CACAGC	1	0.000925926
CAGGTA	1	0.000925926
CAGGTG	1	0.000925926
CATGGA	1	0.000925926
CCCACA	1	0.000925926
CCCTCT	1	0.000925926
CCTCTA	1	0.000925926
CTTTCC	1	0.000925926
GATCCT	1	0.000925926
GCAACC	1	0.000925926
GCTTTG	1	0.000925926
GGGTAA	1	0.000925926
GGTAAT	1	0.000925926
GGTCAA	1	0.000925926
GTCTTC	1	0.000925926
GTTCAG	1	0.000925926
TACCCG	1	0.000925926
TACTTG	1	0.000925926
TCATCA	1	0.000925926
TCGTAA	1	0.000925926
TCTCCA	1	0.000925926
TCTGTC	1	0.000925926
TGAAAG	1	0.000925926
TGAGGT	1	0.000925926
TGGACT	1	0.000925926
TGGGGC	1	0.000925926
TTGGAT	1	0.000925926
TTTTTG	1	0.000925926
AAAAAA	0	0
AAAAAC	0	0
AAAAAG	0	0
AAAACA	0	0
AAAACC	0	0
AAAACG	0	0
AAAACT	0	0
AAAAGA	0	0
AAAAGC	0	0
AAAAGT	0	0
AAAATA	0	0
AAAATC	0	0
AAAATG	0	0
AAAATT	0	0
AAACAA	0	0
AAACAC	0	0
AAACAG	0	0
AAACAT	0	0
AAACCC	0	0
AAACCG	0	0
AAACCT	0	0
AAACGA	0	0
AAACGC	0	0
AAACGG	0	0
AAACGT	0	0
AAACTA	0	0
AAACTG	0	0
AAACTT	0	0
AAAGAA	0	0
AAAGAC	0	0
AAAGAG	0	0
AAAGAT	0	0
AAAGCA	0	0
AAAGCC	0	0
AAAGCG	0	0
AAAGCT	0	0
AAAGGA	0	0
AAAGGT	0	0
AAAGTA	0	0
AAAGTC	0	0
AAAGTG	0	0
AAAGTT	0	0
AAATAC	0	0
AAATCA	0	0
AAATCC	0	0
AAATCG	0	0
AAATGC	0	0
AAATGG	0	0
AAATGT	0	0
AAATTA	0	0
AAATTC	0	0
AAATTG	0	0
AAATTT	0	0
AACAAA	0	0
AACAAC	0	0
AACAAG	0	0
AACAAT	0	0
AACACA	0	0
AACACC	0	0
AACACT	0	0
AACAGA	0	0
AACAGC	0	0
AACAGG	0	0
AACATA	0	0
AACATC	0	0
AACATG	0	0
AACATT	0	0
AACCAA	0	0
AACCAC	0	0
AACCAT	0	0
AACCCC	0	0
AACCCG	0	0
AACCCT	0	0
AACCGA	0	0
AACCGC	0	0
AACCGG	0	0
AACCGT	0	0
AACCTA	0	0
AACCTC	0	0
AACCTG	0	0
AACCTT	0	0
AACGAA	0	0
AACGAC	0	0
AACGAT	0	0
AACGCA	0	0
AACGCC	0	0
AACGCG	0	0
AACGCT	0	0
AACGGA	0	0
AACGGC	0	0
AACGGG	0	0
AACGGT	0	0
AACGTA	0	0
AACGTC	0	0
AACGTG	0	0
AACGTT	0	0
AACTAA	0	0
AACTAC	0	0
AACTAG	0	0
AACTAT	0	0
AACTCC	0	0
AACTCG	0	0
AACTCT	0	0
AACTGC	0	0
AACTGG	0	0
AACTGT	0	0
AACTTA	0	0
AACTTC	0	0
AACTTG	0	0
AACTTT	0	0
AAGAAA	0	0
AAGAAC	0	0
AAGAAG	0	0
AAGAAT	0	0
AAGACA	0	0
AAGACC	0	0
AAGACG	0	0
AAGAGC	0	0
AAGAGG	0	0
AAGATC	0	0
AAGATG	0	0
AAGATT	0	0
AAGCAA	0	0
AAGCAC	0	0
AAGCAT	0	0
AAGCCA	0	0
AAGCCC	0	0
AAGCCG	0	0
AAGCCT	0	0
AAGCGA	0	0
AAGCGC	0	0
AAGCGG	0	0
AAGCGT	0	0
AAGCTC	0	0
AAGCTG	0	0
AAGCTT	0	0
AAGGAA	0	0
AAGGAC	0	0
AAGGAG	0	0
AAGGAT	0	0
AAGGCA	0	0
AAGGCC	0	0
AAGGCG	0	0
AAGGGA	0	0
AAGGGC	0	0
AAGGGG	0	0
AAGGGT	0	0
AAGGTA	0	0
AAGGTC	0	0
AAGGTG	0	0
AAGGTT	0	0
AAGTCG	0	0
AAGTCT	0	0
AAGTGA	0	0
AAGTGG	0	0
AAGTGT	0	0
AAGTTA	0	0
AAGTTC	0	0
AAGTTG	0	0
AAGTTT	0	0
AATAAC	0	0
AATAAG	0	0
AATAAT	0	0
AATACA	0	0
AATACC	0	0
AATACG	0	0
AATAGA	0	0
AATAGC	0	0
AATAGG	0	0
AATAGT	0	0
AATATA	0	0
AATATC	0	0
AATATG	0	0
AATATT	0	0
AATCAA	0	0
AATCAC	0	0
AATCAT	0	0
AATCCA	0	0
AATCCC	0	0
AATCCG	0	0
AATCCT	0	0
AATCGA	0	0
AATCGC	0	0
AATCGG	0	0
AATCGT	0	0
AATCTA	0	0
AATCTC	0	0
AATGAA	0	0
AATGAC	0	0
AATGAG	0	0
AATGAT	0	0
AATGCC	0	0
AATGCG	0	0
AATGGA	0	0
AATGGC	0	0
AATGGG	0	0
AATGGT	0	0
AATGTA	0	0
AATGTC	0	0
AATGTG	0	0
AATGTT	0	0
AATTAC	0	0
AATTAT	0	0
AATTCA	0	0
AATTCC	0	0
AATTCT	0	0
AATTGA	0	0
AATTGG	0	0
AATTGT	0	0
AATTTA	0	0
AATTTC	0	0
AATTTG	0	0
AATTTT	0	0
ACAAAA	0	0
ACAAAC	0	0
ACAAAG	0	0
ACAAAT	0	0
ACAACA	0	0
ACAACC	0	0
ACAACG	0	0
ACAACT	0	0
ACAAGA	0	0
ACAAGC	0	0
ACAAGG	0	0
ACAAGT	0	0
ACAATA	0	0
ACAATC	0	0
ACAATG	0	0
ACACAA	0	0
ACACAC	0	0
ACACAG	0	0
ACACAT	0	0
ACACCA	0	0
ACACCG	0	0
ACACGA	0	0
ACACGC	0	0
ACACGG	0	0
ACACGT	0	0
ACACTA	0	0
ACACTC	0	0
ACACTG	0	0
ACACTT	0	0
ACAGAA	0	0
ACAGAC	0	0
ACAGAT	0	0
ACAGCA	0	0
ACAGCC	0	0
ACAGCG	0	0
ACAGCT	0	0
ACAGGA	0	0
ACAGGC	0	0
ACAGGG	0	0
ACAGGT	0	0
ACAGTA	0	0
ACAGTC	0	0
ACAGTG	0	0
ACAGTT	0	0
ACATAA	0	0
ACATAC	0	0
ACATAG	0	0
ACATAT	0	0
ACATCA	0	0
ACATCC	0	0
ACATCG	0	0
ACATCT	0	0
ACATGC	0	0
ACATGG	0	0
ACATGT	0	0
ACATTA	0	0
ACATTC	0	0
ACATTG	0	0
ACATTT	0	0
ACCAAC	0	0
ACCAAG	0	0
ACCAAT	0	0
ACCACC	0	0
ACCACG	0	0
ACCACT	0	0
ACCAGC	0	0
ACCAGG	0	0
ACCAGT	0	0
ACCATA	0	0
ACCATC	0	0
ACCATG	0	0
ACCATT	0	0
ACCCAA	0	0
ACCCAC	0	0
ACCCAG	0	0
ACCCAT	0	0
ACCCCC	0	0
ACCCCG	0	0
ACCCCT	0	0
ACCCGA	0	0
ACCCGC	0	0
ACCCGG	0	0
ACCCGT	0	0
ACCCTA	0	0
ACCCTC	0	0
ACCCTT	0	0
ACCGAA	0	0
ACCGAC	0	0
ACCGAG	0	0
ACCGAT	0	0
ACCGCA	0	0
ACCGCC	0	0
ACCGCG	0	0
ACCGGA	0	0
ACCGGC	0	0
ACCGGG	0	0
ACCGGT	0	0
ACCGTA	0	0
ACCGTC	0	0
ACCGTG	0	0
ACCGTT	0	0
ACCTAA	0	0
ACCTAC	0	0
ACCTAG	0	0
ACCTAT	0	0
ACCTCA	0	0
ACCTCC	0	0
ACCTCG	0	0
ACCTGC	0	0
ACCTGG	0	0
ACCTGT	0	0
ACCTTA	0	0
ACCTTC	0	0
ACCTTG	0	0
ACCTTT	0	0
ACGAAC	0	0
ACGAAG	0	0
ACGAAT	0	0
ACGACA	0	0
ACGACC	0	0
ACGACG	0	0
ACGACT	0	0
ACGAGA	0	0
ACGAGC	0	0
ACGAGG	0	0
ACGATA	0	0
ACGATC	0	0
ACGATG	0	0
ACGATT	0	0
ACGCAA	0	0
ACGCAC	0	0
ACGCAT	0	0
ACGCCA	0	0
ACGCCC	0	0
ACGCCG	0	0
ACGCGA	0	0
ACGCGC	0	0
ACGCGG	0	0
ACGCGT	0	0
ACGCTA	0	0
ACGCTC	0	0
ACGCTG	0	0
ACGCTT	0	0
ACGGAA	0	0
ACGGAC	0	0
ACGGAG	0	0
ACGGAT	0	0
ACGGCA	0	0
ACGGCC	0	0
ACGGCG	0	0
ACGGCT	0	0
ACGGGA	0	0
ACGGGC	0	0
ACGGGG	0	0
ACGGGT	0	0
ACGGTA	0	0
ACGGTC	0	0
ACGGTG	0	0
ACGGTT	0	0
ACTAAA	0	0
ACTAAC	0	0
ACTAAG	0	0
ACTAAT	0	0
ACTACA	0	0
ACTACC	0	0
ACTACG	0	0
ACTACT	0	0
ACTAGA	0	0
ACTAGC	0	0
ACTAGG	0	0
ACTAGT	0	0
ACTATA	0	0
ACTATC	0	0
ACTATG	0	0
ACTATT	0	0
ACTCAA	0	0
ACTCAC	0	0
ACTCAG	0	0
ACTCAT	0	0
ACTCCA	0	0
ACTCCC	0	0
ACTCGA	0	0
ACTCGC	0	0
ACTCGG	0	0
ACTCGT	0	0
ACTCTA	0	0
ACTCTC	0	0
ACTCTG	0	0
ACTCTT	0	0
ACTGAA	0	0
ACTGAC	0	0
ACTGAG	0	0
ACTGAT	0	0
ACTGCA	0	0
ACTGCC	0	0
ACTGCG	0	0
ACTGCT	0	0
ACTGGA	0	0
ACTGGC	0	0
ACTGGG	0	0
ACTGGT	0	0
ACTGTA	0	0
ACTGTC	0	0
ACTGTG	0	0
ACTGTT	0	0
ACTTAA	0	0
ACTTAC	0	0
ACTTAG	0	0
ACTTAT	0	0
ACTTCA	0	0
ACTTCC	0	0
ACTTCG	0	0
ACTTCT	0	0
ACTTGC	0	0
ACTTGT	0	0
ACTTTA	0	0
ACTTTG	0	0
ACTTTT	0	0
AGAAAA	0	0
AGAAAC	0	0
AGAAAG	0	0
AGAACA	0	0
AGAACC	0	0
AGAACG	0	0
AGAACT	0	0
AGAAGA	0	0
AGAAGC	0	0
AGAAGT	0	0
AGAATA	0	0
AGAATC	0	0
AGAATG	0	0
AGAATT	0	0
AGACAA	0	0
AGACAC	0	0
AGACAG	0	0
AGACCA	0	0
AGACCC	0	0
AGACCG	0	0
AGACCT	0	0
AGACGA	0	0
AGACGC	0	0
AGACGG	0	0
AGACGT	0	0
AGACTA	0	0
AGACTC	0	0
AGACTG	0	0
AGACTT	0	0
AGAGAA	0	0
AGAGAC	0	0
AGAGAG	0	0
AGAGAT	0	0
AGAGCA	0	0
AGAGCC	0	0
AGAGCG	0	0
AGAGCT	0	0
AGAGGA	0	0
AGAGGC	0	0
AGAGGG	0	0
AGAGGT	0	0
AGAGTA	0	0
AGAGTC	0	0
AGAGTG	0	0
AGAGTT	0	0
AGATAA	0	0
AGATAC	0	0
AGATAG	0	0
AGATAT	0	0
AGATCA	0	0
AGATCC	0	0
AGATCG	0	0
AGATCT	0	0
AGATGA	0	0
AGATGC	0	0
AGATGG	0	0
AGATTA	0	0
AGATTC	0	0
AGATTG	0	0
AGATTT	0	0
AGCAAA	0	0
AGCAAC	0	0
AGCACA	0	0
AGCACC	0	0
AGCACG	0	0
AGCACT	0	0
AGCAGA	0	0
AGCAGC	0	0
AGCAGG	0	0
AGCAGT	0	0
AGCATA	0	0
AGCATC	0	0
AGCATG	0	0
AGCATT	0	0
AGCCAA	0	0
AGCCAC	0	0
AGCCAG	0	0
AGCCAT	0	0
AGCCCC	0	0
AGCCCG	0	0
AGCCCT	0	0
AGCCGA	0	0
AGCCGC	0	0
AGCCGG	0	0
AGCCGT	0	0
AGCCTA	0	0
AGCCTC	0	0
AGCCTG	0	0
AGCCTT	0	0
AGCGAA	0	0
AGCGAC	0	0
AGCGAG	0	0
AGCGAT	0	0
AGCGCA	0	0
AGCGCC	0	0
AGCGCG	0	0
AGCGCT	0	0
AGCGGA	0	0
AGCGGC	0	0
AGCGGG	0	0
AGCGGT	0	0
AGCGTC	0	0
AGCGTG	0	0
AGCGTT	0	0
AGCTAC	0	0
AGCTAT	0	0
AGCTCC	0	0
AGCTCG	0	0
AGCTCT	0	0
AGCTGC	0	0
AGCTGG	0	0
AGCTGT	0	0
AGCTTA	0	0
AGCTTC	0	0
AGCTTG	0	0
AGGAAA	0	0
AGGAAC	0	0
AGGAAG	0	0
AGGAAT	0	0
AGGACA	0	0
AGGACC	0	0
AGGACG	0	0
AGGACT	0	0
AGGAGC	0	0
AGGAGG	0	0
AGGAGT	0	0
AGGATA	0	0
AGGATC	0	0
AGGATG	0	0
AGGCAA	0	0
AGGCAC	0	0
AGGCAG	0	0
AGGCAT	0	0
AGGCCG	0	0
AGGCCT	0	0
AGGCGA	0	0
AGGCGC	0	0
AGGCGG	0	0
AGGCGT	0	0
AGGCTA	0	0
AGGCTC	0	0
AGGCTG	0	0
AGGCTT	0	0
AGGGAC	0	0
AGGGAG	0	0
AGGGAT	0	0
AGGGCA	0	0
AGGGCC	0	0
AGGGCG	0	0
AGGGCT	0	0
AGGGGA	0	0
AGGGGC	0	0
AGGGGG	0	0
AGGGGT	0	0
AGGGTA	0	0
AGGGTC	0	0
AGGGTG	0	0
AGGGTT	0	0
AGGTAT	0	0
AGGTCA	0	0
AGGTCG	0	0
AGGTCT	0	0
AGGTGC	0	0
AGGTGG	0	0
AGGTGT	0	0
AGGTTA	0	0
AGGTTC	0	0
AGGTTG	0	0
AGGTTT	0	0
AGTAAA	0	0
AGTAAC	0	0
AGTAAG	0	0
AGTAAT	0	0
AGTACA	0	0
AGTACC	0	0
AGTACG	0	0
AGTACT	0	0
AGTAGC	0	0
AGTAGG	0	0
AGTAGT	0	0
AGTATA	0	0
AGTATC	0	0
AGTATG	0	0
AGTATT	0	0
AGTCAA	0	0
AGTCAC	0	0
AGTCAG	0	0
AGTCAT	0	0
AGTCCA	0	0
AGTCCC	0	0
AGTCCG	0	0
AGTCCT	0	0
AGTCGA	0	0
AGTCGC	0	0
AGTCGG	0	0
AGTCGT	0	0
AGTCTA	0	0
AGTCTC	0	0
AGTCTT	0	0
AGTGAA	0	0
AGTGAC	0	0
AGTGAG	0	0
AGTGAT	0	0
AGTGCC	0	0
AGTGCG	0	0
AGTGGA	0	0
AGTGGC	0	0
AGTGGG	0	0
AGTGGT	0	0
AGTGTA	0	0
AGTGTC	0	0
AGTGTG	0	0
AGTGTT	0	0
AGTTAC	0	0
AGTTAG	0	0
AGTTAT	0	0
AGTTCA	0	0
AGTTCC	0	0
AGTTCG	0	0
AGTTGA	0	0
AGTTGC	0	0
AGTTGG	0	0
AGTTGT	0	0
AGTTTA	0	0
AGTTTC	0	0
AGTTTT	0	0
ATAAAA	0	0
ATAAAC	0	0
ATAAAG	0	0
ATAACC	0	0
ATAACG	0	0
ATAACT	0	0
ATAAGA	0	0
ATAAGC	0	0
ATAAGG	0	0
ATAAGT	0	0
ATAATG	0	0
ATAATT	0	0
ATACAA	0	0
ATACAC	0	0
ATACAG	0	0
ATACAT	0	0
ATACCC	0	0
ATACCG	0	0
ATACCT	0	0
ATACGA	0	0
ATACGC	0	0
ATACGG	0	0
ATACGT	0	0
ATACTA	0	0
ATACTC	0	0
ATAGAA	0	0
ATAGAC	0	0
ATAGAG	0	0
ATAGAT	0	0
ATAGCA	0	0
ATAGCC	0	0
ATAGCG	0	0
ATAGGC	0	0
ATAGGT	0	0
ATAGTA	0	0
ATAGTC	0	0
ATAGTG	0	0
ATAGTT	0	0
ATATAA	0	0
ATATAC	0	0
ATATCG	0	0
ATATGA	0	0
ATATGG	0	0
ATATTC	0	0
ATCAAA	0	0
ATCAAC	0	0
ATCAAG	0	0
ATCAAT	0	0
ATCACC	0	0
ATCACG	0	0
ATCACT	0	0
ATCAGA	0	0
ATCAGC	0	0
ATCAGG	0	0
ATCAGT	0	0
ATCATA	0	0
ATCATC	0	0
ATCATG	0	0
ATCATT	0	0
ATCCAC	0	0
ATCCAT	0	0
ATCCCC	0	0
ATCCCG	0	0
ATCCCT	0	0
ATCCGC	0	0
ATCCGG	0	0
ATCCGT	0	0
ATCCTA	0	0
ATCCTC	0	0
ATCCTG	0	0
ATCCTT	0	0
ATCGAA	0	0
ATCGAC	0	0
ATCGAG	0	0
ATCGAT	0	0
ATCGCA	0	0
ATCGCC	0	0
ATCGCG	0	0
ATCGCT	0	0
ATCGGA	0	0
ATCGGC	0	0
ATCGGG	0	0
ATCGGT	0	0
ATCGTA	0	0
ATCGTC	0	0
ATCGTG	0	0
ATCGTT	0	0
ATCTAA	0	0
ATCTAC	0	0
ATCTAT	0	0
ATCTCA	0	0
ATCTCT	0	0
ATCTGA	0	0
ATCTGC	0	0
ATCTGG	0	0
ATCTGT	0	0
ATCTTA	0	0
ATCTTC	0	0
ATCTTG	0	0
ATCTTT	0	0
ATGAAA	0	0
ATGAAC	0	0
ATGAAG	0	0
ATGAAT	0	0
ATGACC	0	0
ATGACG	0	0
ATGACT	0	0
ATGAGA	0	0
ATGAGC	0	0
ATGAGG	0	0
ATGAGT	0	0
ATGATA	0	0
ATGATC	0	0
ATGATT	0	0
ATGCAA	0	0
ATGCAC	0	0
ATGCAG	0	0
ATGCAT	0	0
ATGCCA	0	0
ATGCCC	0	0
ATGCCG	0	0
ATGCCT	0	0
ATGCGA	0	0
ATGCGC	0	0
ATGCGG	0	0
ATGCGT	0	0
ATGCTA	0	0
ATGCTC	0	0
ATGCTG	0	0
ATGCTT	0	0
ATGGAA	0	0
ATGGAC	0	0
ATGGAG	0	0
ATGGAT	0	0
ATGGCA	0	0
ATGGCC	0	0
ATGGCG	0	0
ATGGCT	0	0
ATGGGA	0	0
ATGGGC	0	0
ATGGGG	0	0
ATGGGT	0	0
ATGGTC	0	0
ATGGTG	0	0
ATGTAA	0	0
ATGTAG	0	0
ATGTCA	0	0
ATGTGA	0	0
ATGTGC	0	0
ATGTGG	0	0
ATGTGT	0	0
ATGTTA	0	0
ATGTTC	0	0
ATGTTT	0	0
ATTAAA	0	0
ATTAAC	0	0
ATTAAG	0	0
ATTAAT	0	0
ATTACC	0	0
ATTACG	0	0
ATTACT	0	0
ATTAGA	0	0
ATTAGC	0	0
ATTAGG	0	0
ATTAGT	0	0
ATTATA	0	0
ATTATC	0	0
ATTATG	0	0
ATTCAA	0	0
ATTCAC	0	0
ATTCAG	0	0
ATTCAT	0	0
ATTCCA	0	0
ATTCCC	0	0
ATTCCG	0	0
ATTCGA	0	0
ATTCGC	0	0
ATTCGT	0	0
ATTCTA	0	0
ATTCTC	0	0
ATTCTG	0	0
ATTCTT	0	0
ATTGAA	0	0
ATTGAC	0	0
ATTGAG	0	0
ATTGCA	0	0
ATTGCC	0	0
ATTGCG	0	0
ATTGCT	0	0
ATTGGA	0	0
ATTGGC	0	0
ATTGGG	0	0
ATTGGT	0	0
ATTGTA	0	0
ATTGTC	0	0
ATTGTG	0	0
ATTGTT	0	0
ATTTAC	0	0
ATTTAG	0	0
ATTTCA	0	0
ATTTCG	0	0
ATTTGA	0	0
ATTTGC	0	0
ATTTGG	0	0
ATTTGT	0	0
ATTTTA	0	0
ATTTTC	0	0
ATTTTT	0	0
CAAAAA	0	0
CAAAAC	0	0
CAAAAT	0	0
CAAACA	0	0
CAAACC	0	0
CAAACG	0	0
CAAACT	0	0
CAAAGA	0	0
CAAAGC	0	0
CAAAGG	0	0
CAAAGT	0	0
CAAATA	0	0
CAAATC	0	0
CAAATG	0	0
CAAATT	0	0
CAACAA	0	0
CAACAC	0	0
CAACAG	0	0
CAACAT	0	0
CAACCA	0	0
CAACCC	0	0
CAACCT	0	0
CAACGA	0	0
CAACGC	0	0
CAACGG	0	0
CAACGT	0	0
CAACTA	0	0
CAACTG	0	0
CAACTT	0	0
CAAGAC	0	0
CAAGAG	0	0
CAAGCC	0	0
CAAGCG	0	0
CAAGCT	0	0
CAAGGA	0	0
CAAGGC	0	0
CAAGGT	0	0
CAAGTA	0	0
CAAGTC	0	0
CAAGTG	0	0
CAAGTT	0	0
CAATAC	0	0
CAATAG	0	0
CAATCA	0	0
CAATCC	0	0
CAATGA	0	0
CAATGC	0	0
CAATGG	0	0
CAATGT	0	0
CAATTA	0	0
CAATTG	0	0
CAATTT	0	0
CACAAA	0	0
CACAAC	0	0
CACAAG	0	0
CACAAT	0	0
CACACA	0	0
CACACC	0	0
CACACG	0	0
CACACT	0	0
CACAGA	0	0
CACAGG	0	0
CACAGT	0	0
CACATA	0	0
CACATC	0	0
CACATG	0	0
CACATT	0	0
CACCAA	0	0
CACCAG	0	0
CACCAT	0	0
CACCCC	0	0
CACCCG	0	0
CACCCT	0	0
CACCGA	0	0
CACCGC	0	0
CACCGG	0	0
CACCGT	0	0
CACCTA	0	0
CACCTC	0	0
CACCTG	0	0
CACCTT	0	0
CACGAA	0	0
CACGAC	0	0
CACGAG	0	0
CACGAT	0	0
CACGCA	0	0
CACGCC	0	0
CACGCG	0	0
CACGCT	0	0
CACGGA	0	0
CACGGC	0	0
CACGGG	0	0
CACGGT	0	0
CACGTA	0	0
CACGTC	0	0
CACGTG	0	0
CACGTT	0	0
CACTAC	0	0
CACTAG	0	0
CACTAT	0	0
CACTCA	0	0
CACTCC	0	0
CACTCG	0	0
CACTCT	0	0
CACTGA	0	0
CACTGC	0	0
CACTGG	0	0
CACTGT	0	0
CACTTA	0	0
CACTTC	0	0
CACTTG	0	0
CACTTT	0	0
CAGAAA	0	0
CAGAAC	0	0
CAGAAG	0	0
CAGAAT	0	0
CAGACA	0	0
CAGACC	0	0
CAGACT	0	0
CAGAGA	0	0
CAGAGC	0	0
CAGAGG	0	0
CAGAGT	0	0
CAGATC	0	0
CAGATG	0	0
CAGATT	0	0
CAGCAA	0	0
CAGCAC	0	0
CAGCAT	0	0
CAGCCC	0	0
CAGCCG	0	0
CAGCCT	0	0
CAGCGA	0	0
CAGCGC	0	0
CAGCGG	0	0
CAGCGT	0	0
CAGCTA	0	0
CAGCTC	0	0
CAGCTG	0	0
CAGCTT	0	0
CAGGAA	0	0
CAGGAC	0	0
CAGGAG	0	0
CAGGAT	0	0
CAGGCC	0	0
CAGGCG	0	0
CAGGCT	0	0
CAGGGA	0	0
CAGGGC	0	0
CAGGGG	0	0
CAGGGT	0	0
CAGGTC	0	0
CAGGTT	0	0
CAGTAC	0	0
CAGTCA	0	0
CAGTCC	0	0
CAGTCG	0	0
CAGTCT	0	0
CAGTGA	0	0
CAGTGG	0	0
CAGTGT	0	0
CAGTTA	0	0
CAGTTG	0	0
CAGTTT	0	0
CATAAA	0	0
CATAAC	0	0
CATAAG	0	0
CATAAT	0	0
CATACC	0	0
CATACG	0	0
CATACT	0	0
CATAGA	0	0
CATAGC	0	0
CATAGT	0	0
CATATC	0	0
CATATG	0	0
CATATT	0	0
CATCAA	0	0
CATCAC	0	0
CATCAG	0	0
CATCCC	0	0
CATCCG	0	0
CATCCT	0	0
CATCGA	0	0
CATCGC	0	0
CATCGG	0	0
CATCGT	0	0
CATCTC	0	0
CATCTG	0	0
CATCTT	0	0
CATGAA	0	0
CATGAC	0	0
CATGAG	0	0
CATGAT	0	0
CATGCA	0	0
CATGCC	0	0
CATGCG	0	0
CATGCT	0	0
CATGGC	0	0
CATGGG	0	0
CATGGT	0	0
CATGTA	0	0
CATGTC	0	0
CATGTG	0	0
CATGTT	0	0
CATTAA	0	0
CATTAC	0	0
CATTAG	0	0
CATTAT	0	0
CATTCA	0	0
CATTCC	0	0
CATTCT	0	0
CATTGC	0	0
CATTGT	0	0
CATTTA	0	0
CATTTC	0	0
CCAAAA	0	0
CCAAAC	0	0
CCAAAT	0	0
CCAACA	0	0
CCAACG	0	0
CCAACT	0	0
CCAAGA	0	0
CCAAGC	0	0
CCAAGG	0	0
CCAAGT	0	0
CCAATA	0	0
CCAATC	0	0
CCAATG	0	0
CCAATT	0	0
CCACAA	0	0
CCACAC	0	0
CCACAG	0	0
CCACAT	0	0
CCACCA	0	0
CCACCC	0	0
CCACCG	0	0
CCACCT	0	0
CCACGA	0	0
CCACGC	0	0
CCACGG	0	0
CCACGT	0	0
CCACTA	0	0
CCACTC	0	0
CCACTG	0	0
CCACTT	0	0
CCAGAA	0	0
CCAGAC	0	0
CCAGAG	0	0
CCAGAT	0	0
CCAGCA	0	0
CCAGCC	0	0
CCAGCG	0	0
CCAGCT	0	0
CCAGGA	0	0
CCAGGC	0	0
CCAGGG	0	0
CCAGGT	0	0
CCAGTA	0	0
CCAGTC	0	0
CCAGTG	0	0
CCAGTT	0	0
CCATAC	0	0
CCATAG	0	0
CCATAT	0	0
CCATCC	0	0
CCATGA	0	0
CCATGC	0	0
CCATGG	0	0
CCATGT	0	0
CCATTA	0	0
CCATTG	0	0
CCATTT	0	0
CCCAAA	0	0
CCCAAC	0	0
CCCAAG	0	0
CCCAAT	0	0
CCCACC	0	0
CCCACG	0	0
CCCAGA	0	0
CCCAGC	0	0
CCCAGG	0	0
CCCAGT	0	0
CCCATA	0	0
CCCATC	0	0
CCCATG	0	0
CCCATT	0	0
CCCCAA	0	0
CCCCAC	0	0
CCCCAG	0	0
CCCCAT	0	0
CCCCCA	0	0
CCCCCG	0	0
CCCCCT	0	0
CCCCGA	0	0
CCCCGC	0	0
CCCCGG	0	0
CCCCGT	0	0
CCCCTA	0	0
CCCCTC	0	0
CCCCTG	0	0
CCCCTT	0	0
CCCGAA	0	0
CCCGAC	0	0
CCCGAG	0	0
CCCGAT	0	0
CCCGCA	0	0
CCCGCC	0	0
CCCGCG	0	0
CCCGCT	0	0
CCCGGA	0	0
CCCGGC	0	0
CCCGGG	0	0
CCCGGT	0	0
CCCGTA	0	0
CCCGTC	0	0
CCCGTG	0	0
CCCGTT	0	0
CCCTAA	0	0
CCCTAC	0	0
CCCTAG	0	0
CCCTAT	0	0
CCCTCC	0	0
CCCTCG	0	0
CCCTGA	0	0
CCCTGC	0	0
CCCTGG	0	0
CCCTGT	0	0
CCCTTC	0	0
CCCTTG	0	0
CCCTTT	0	0
CCGAAA	0	0
CCGAAC	0	0
CCGAAG	0	0
CCGAAT	0	0
CCGACC	0	0
CCGACG	0	0
CCGACT	0	0
CCGAGA	0	0
CCGAGC	0	0
CCGAGG	0	0
CCGAGT	0	0
CCGATC	0	0
CCGATG	0	0
CCGATT	0	0
CCGCAA	0	0
CCGCAC	0	0
CCGCAG	0	0
CCGCAT	0	0
CCGCCA	0	0
CCGCCC	0	0
CCGCCG	0	0
CCGCCT	0	0
CCGCGA	0	0
CCGCGC	0	0
CCGCGG	0	0
CCGCGT	0	0
CCGCTA	0	0
CCGCTC	0	0
CCGCTG	0	0
CCGCTT	0	0
CCGGAA	0	0
CCGGAC	0	0
CCGGAG	0	0
CCGGAT	0	0
CCGGCC	0	0
CCGGCG	0	0
CCGGCT	0	0
CCGGGA	0	0
CCGGGC	0	0
CCGGGG	0	0
CCGGGT	0	0
CCGGTA	0	0
CCGGTC	0	0
CCGGTG	0	0
CCGGTT	0	0
CCGTAA	0	0
CCGTAC	0	0
CCGTAG	0	0
CCGTAT	0	0
CCGTCA	0	0
CCGTCC	0	0
CCGTCG	0	0
CCGTCT	0	0
CCGTGA	0	0
CCGTGC	0	0
CCGTGG	0	0
CCGTGT	0	0
CCGTTA	0	0
CCGTTC	0	0
CCGTTT	0	0
CCTAAA	0	0
CCTAAC	0	0
CCTAAG	0	0
CCTAAT	0	0
CCTACG	0	0
CCTACT	0	0
CCTAGA	0	0
CCTAGC	0	0
CCTAGG	0	0
CCTAGT	0	0
CCTATG	0	0
CCTATT	0	0
CCTCAA	0	0
CCTCAC	0	0
CCTCAG	0	0
CCTCAT	0	0
CCTCCA	0	0
CCTCCC	0	0
CCTCCT	0	0
CCTCGA	0	0
CCTCGC	0	0
CCTCGG	0	0
CCTCGT	0	0
CCTCTC	0	0
CCTCTG	0	0
CCTCTT	0	0
CCTGAA	0	0
CCTGAC	0	0
CCTGAG	0	0
CCTGAT	0	0
CCTGCA	0	0
CCTGCC	0	0
CCTGCG	0	0
CCTGCT	0	0
CCTGGA	0	0
CCTGGC	0	0
CCTGGG	0	0
CCTGGT	0	0
CCTGTA	0	0
CCTGTC	0	0
CCTGTG	0	0
CCTGTT	0	0
CCTTAA	0	0
CCTTAC	0	0
CCTTAG	0	0
CCTTAT	0	0
CCTTCA	0	0
CCTTCC	0	0
CCTTCG	0	0
CCTTCT	0	0
CCTTGA	0	0
CCTTGC	0	0
CCTTGG	0	0
CCTTGT	0	0
CCTTTA	0	0
CCTTTC	0	0
CCTTTG	0	0
CCTTTT	0	0
CGAAAA	0	0
CGAAAC	0	0
CGAAAG	0	0
CGAAAT	0	0
CGAACA	0	0
CGAACC	0	0
CGAACG	0	0
CGAACT	0	0
CGAAGA	0	0
CGAAGC	0	0
CGAAGG	0	0
CGAAGT	0	0
CGAATA	0	0
CGAATC	0	0
CGAATG	0	0
CGAATT	0	0
CGACAA	0	0
CGACAC	0	0
CGACAG	0	0
CGACAT	0	0
CGACCA	0	0
CGACCC	0	0
CGACCG	0	0
CGACCT	0	0
CGACGA	0	0
CGACGC	0	0
CGACGG	0	0
CGACGT	0	0
CGACTA	0	0
CGACTC	0	0
CGACTG	0	0
CGACTT	0	0
CGAGAA	0	0
CGAGAC	0	0
CGAGAG	0	0
CGAGAT	0	0
CGAGCA	0	0
CGAGCC	0	0
CGAGCG	0	0
CGAGCT	0	0
CGAGGA	0	0
CGAGGC	0	0
CGAGGG	0	0
CGAGGT	0	0
CGAGTA	0	0
CGAGTC	0	0
CGAGTG	0	0
CGAGTT	0	0
CGATAA	0	0
CGATAC	0	0
CGATAG	0	0
CGATAT	0	0
CGATCA	0	0
CGATCC	0	0
CGATCG	0	0
CGATGA	0	0
CGATGC	0	0
CGATGG	0	0
CGATGT	0	0
CGATTA	0	0
CGATTC	0	0
CGATTG	0	0
CGATTT	0	0
CGCAAA	0	0
CGCAAC	0	0
CGCAAG	0	0
CGCACA	0	0
CGCACC	0	0
CGCACG	0	0
CGCACT	0	0
CGCAGA	0	0
CGCAGC	0	0
CGCAGG	0	0
CGCAGT	0	0
CGCATA	0	0
CGCATC	0	0
CGCATG	0	0
CGCATT	0	0
CGCCAC	0	0
CGCCAG	0	0
CGCCAT	0	0
CGCCCC	0	0
CGCCCG	0	0
CGCCCT	0	0
CGCCGA	0	0
CGCCGC	0	0
CGCCGG	0	0
CGCCGT	0	0
CGCCTA	0	0
CGCCTC	0	0
CGCCTG	0	0
CGCCTT	0	0
CGCGAA	0	0
CGCGAC	0	0
CGCGAG	0	0
CGCGAT	0	0
CGCGCA	0	0
CGCGCC	0	0
CGCGCG	0	0
CGCGCT	0	0
CGCGGA	0	0
CGCGGC	0	0
CGCGGG	0	0
CGCGGT	0	0
CGCGTA	0	0
CGCGTC	0	0
CGCGTG	0	0
CGCGTT	0	0
CGCTAC	0	0
CGCTAG	0	0
CGCTAT	0	0
CGCTCA	0	0
CGCTCC	0	0
CGCTCG	0	0
CGCTCT	0	0
CGCTGA	0	0
CGCTGC	0	0
CGCTGG	0	0
CGCTGT	0	0
CGCTTA	0	0
CGCTTC	0	0
CGCTTG	0	0
CGCTTT	0	0
CGGAAA	0	0
CGGAAC	0	0
CGGAAG	0	0
CGGAAT	0	0
CGGACA	0	0
CGGACC	0	0
CGGACG	0	0
CGGACT	0	0
CGGAGA	0	0
CGGAGC	0	0
CGGAGG	0	0
[truncated: 2,098 more rows]

## Sheet: Table S5
Table S5 Occurrences of each "xxxxxx▼" 6-mer in stitched read
6-mer	Count	Proportion
GTACGT	70	0.0648148
GGACGT	30	0.0277778
TCATAT	11	0.0101852
TCTTCT	9	0.00833333
CTTGGT	8	0.00740741
GCACTC	7	0.00648148
GCACGT	7	0.00648148
ACACCA	6	0.00555556
ATGGAT	6	0.00555556
CCATAA	6	0.00555556
TCTACC	6	0.00555556
AAGGTT	5	0.00462963
CTCCCT	5	0.00462963
GAAATG	5	0.00462963
TTCTAA	5	0.00462963
ACTCAT	5	0.00462963
ATCAGT	5	0.00462963
AAACGT	5	0.00462963
AATGGT	5	0.00462963
TTTTAT	5	0.00462963
ATATAT	5	0.00462963
AAATGT	4	0.0037037
ACAAGA	4	0.0037037
CACATA	4	0.0037037
CATTAT	4	0.0037037
CTCAGA	4	0.0037037
CTGGGA	4	0.0037037
TAGAAA	4	0.0037037
TTAATA	4	0.0037037
TTCAGT	4	0.0037037
ACCAAG	4	0.0037037
AGTAGT	4	0.0037037
ATATAA	4	0.0037037
ATATCT	4	0.0037037
ATTTAA	4	0.0037037
GTTCTT	4	0.0037037
TCAATT	4	0.0037037
TTGGTC	4	0.0037037
ATAGGT	4	0.0037037
CGTCCC	4	0.0037037
CTCTGC	4	0.0037037
TATAGT	4	0.0037037
AAGCAT	3	0.00277778
AAGGTC	3	0.00277778
ACACGA	3	0.00277778
ACAGTC	3	0.00277778
ACGTGC	3	0.00277778
AGATGT	3	0.00277778
ATAAAA	3	0.00277778
ATAAAC	3	0.00277778
ATAAAT	3	0.00277778
ATACCC	3	0.00277778
ATATTG	3	0.00277778
ATTACG	3	0.00277778
CAAGTA	3	0.00277778
CACAGT	3	0.00277778
CACATT	3	0.00277778
CAGATG	3	0.00277778
CATAGT	3	0.00277778
CATTAA	3	0.00277778
CCATTA	3	0.00277778
CCTCCA	3	0.00277778
CCTGTT	3	0.00277778
CTTCCG	3	0.00277778
GAGGGT	3	0.00277778
GAGTCT	3	0.00277778
GCTATT	3	0.00277778
GGAAAG	3	0.00277778
GGGTGT	3	0.00277778
GGTACC	3	0.00277778
GTGAGA	3	0.00277778
GTGCCT	3	0.00277778
GTGGTA	3	0.00277778
GTTAGA	3	0.00277778
GTTTCT	3	0.00277778
GTTTGT	3	0.00277778
TAAGCA	3	0.00277778
TACAGG	3	0.00277778
TACTTT	3	0.00277778
TCACGT	3	0.00277778
TCATAG	3	0.00277778
TCCATT	3	0.00277778
TCGATA	3	0.00277778
TCTTGT	3	0.00277778
TCTTTG	3	0.00277778
TGCACT	3	0.00277778
TGCATT	3	0.00277778
TGTTGG	3	0.00277778
TTCTTG	3	0.00277778
TTGCGT	3	0.00277778
TTGTGC	3	0.00277778
ATTAAT	3	0.00277778
CCAAGT	3	0.00277778
GGTAGT	3	0.00277778
GTTTTA	3	0.00277778
TAATAT	3	0.00277778
TCTGAT	3	0.00277778
TGGTGT	3	0.00277778
TGTAGT	3	0.00277778
TTCTAT	3	0.00277778
AAAAGT	2	0.00185185
AAACTT	2	0.00185185
AAATAT	2	0.00185185
AACGAT	2	0.00185185
AATAGT	2	0.00185185
AATTTG	2	0.00185185
ACAGTA	2	0.00185185
ACCAAT	2	0.00185185
ACCCCA	2	0.00185185
ACCGTA	2	0.00185185
ACCTAC	2	0.00185185
ACGACG	2	0.00185185
ACGCAC	2	0.00185185
ACTTAA	2	0.00185185
ACTTTA	2	0.00185185
AGACTC	2	0.00185185
AGAGCT	2	0.00185185
AGAGGT	2	0.00185185
AGATGA	2	0.00185185
AGGCTT	2	0.00185185
AGGTAT	2	0.00185185
AGTAAT	2	0.00185185
ATAACC	2	0.00185185
ATAACT	2	0.00185185
ATAAGC	2	0.00185185
ATACTT	2	0.00185185
ATAGGA	2	0.00185185
ATCCGT	2	0.00185185
ATGAAA	2	0.00185185
ATGTAG	2	0.00185185
ATTAGC	2	0.00185185
ATTCAC	2	0.00185185
ATTCAT	2	0.00185185
ATTGGG	2	0.00185185
CAAAGA	2	0.00185185
CAAGGC	2	0.00185185
CAATAA	2	0.00185185
CACTAA	2	0.00185185
CAGAAT	2	0.00185185
CATAGG	2	0.00185185
CATCAC	2	0.00185185
CATCGC	2	0.00185185
CATTGA	2	0.00185185
CATTTG	2	0.00185185
CCAACT	2	0.00185185
CCAGGA	2	0.00185185
CCATCC	2	0.00185185
CCCTAA	2	0.00185185
CCCTAT	2	0.00185185
CCTACT	2	0.00185185
CCTAGA	2	0.00185185
CCTCTT	2	0.00185185
CCTGCA	2	0.00185185
CCTTTT	2	0.00185185
CGAACT	2	0.00185185
CGTCGG	2	0.00185185
CGTTCT	2	0.00185185
CTAATA	2	0.00185185
CTACCG	2	0.00185185
CTACCT	2	0.00185185
CTATGA	2	0.00185185
CTCATA	2	0.00185185
CTCATC	2	0.00185185
CTCCAT	2	0.00185185
CTCTAT	2	0.00185185
CTTATT	2	0.00185185
CTTCGC	2	0.00185185
CTTGAT	2	0.00185185
CTTGGC	2	0.00185185
CTTGTT	2	0.00185185
GAAATT	2	0.00185185
GAACTT	2	0.00185185
GACCGT	2	0.00185185
GACCTA	2	0.00185185
GAGATA	2	0.00185185
GAGGAA	2	0.00185185
GATAGC	2	0.00185185
GATATG	2	0.00185185
GATCTC	2	0.00185185
GATGGT	2	0.00185185
GCCACC	2	0.00185185
GCGAAC	2	0.00185185
GCGCTA	2	0.00185185
GGAACA	2	0.00185185
GGAAGT	2	0.00185185
GGCAGT	2	0.00185185
GGGCTA	2	0.00185185
GGGTTA	2	0.00185185
GGTATG	2	0.00185185
GGTCGT	2	0.00185185
GGTTCT	2	0.00185185
GTAATT	2	0.00185185
GTCGCC	2	0.00185185
GTGCTA	2	0.00185185
GTTACT	2	0.00185185
GTTTCG	2	0.00185185
TAAAGA	2	0.00185185
TAAGCT	2	0.00185185
TACCAA	2	0.00185185
TACTAT	2	0.00185185
TAGATT	2	0.00185185
TAGCAT	2	0.00185185
TAGGTA	2	0.00185185
TATATA	2	0.00185185
TATCTC	2	0.00185185
TATGTA	2	0.00185185
TCAATA	2	0.00185185
TCCAGT	2	0.00185185
TCCATA	2	0.00185185
TCGGGT	2	0.00185185
TCGTGT	2	0.00185185
TCTACT	2	0.00185185
TCTGAC	2	0.00185185
TCTTGC	2	0.00185185
TGACGT	2	0.00185185
TGCAAT	2	0.00185185
TGCCAT	2	0.00185185
TGGCTC	2	0.00185185
TGGGTT	2	0.00185185
TGTCTG	2	0.00185185
TGTTAA	2	0.00185185
TTAAGC	2	0.00185185
TTAGAA	2	0.00185185
TTCCGA	2	0.00185185
TTGATA	2	0.00185185
TTGCCC	2	0.00185185
TTGCCT	2	0.00185185
TTGGTT	2	0.00185185
TTGTAA	2	0.00185185
TTTATA	2	0.00185185
TTTTGC	2	0.00185185
AAATTT	2	0.00185185
AACAAT	2	0.00185185
AATTCA	2	0.00185185
ATGATG	2	0.00185185
CCCCAT	2	0.00185185
CGACGT	2	0.00185185
CTTTGT	2	0.00185185
GAACGT	2	0.00185185
GAAGCT	2	0.00185185
GATAAT	2	0.00185185
GTGATA	2	0.00185185
TATTAT	2	0.00185185
TCATAC	2	0.00185185
TCATGT	2	0.00185185
TCTTAT	2	0.00185185
TGTTAT	2	0.00185185
TTCAGG	2	0.00185185
TTCTTT	2	0.00185185
TTTCAT	2	0.00185185
AAAAAA	1	0.000925926
AAACAC	1	0.000925926
AAACCA	1	0.000925926
AAAGCT	1	0.000925926
AACATT	1	0.000925926
AACGGC	1	0.000925926
AACTCA	1	0.000925926
AACTCC	1	0.000925926
AACTTT	1	0.000925926
AAGACA	1	0.000925926
AAGATT	1	0.000925926
AAGCGA	1	0.000925926
AAGTAG	1	0.000925926
AATACC	1	0.000925926
AATCTC	1	0.000925926
AATGAT	1	0.000925926
AATGCA	1	0.000925926
AATGCT	1	0.000925926
AATGTC	1	0.000925926
AATTAC	1	0.000925926
AATTCT	1	0.000925926
ACACAG	1	0.000925926
ACAGCC	1	0.000925926
ACAGGT	1	0.000925926
ACAGTT	1	0.000925926
ACATAC	1	0.000925926
ACATCA	1	0.000925926
ACATGG	1	0.000925926
ACATTT	1	0.000925926
ACCATC	1	0.000925926
ACCCGG	1	0.000925926
ACCGCC	1	0.000925926
ACCTAG	1	0.000925926
ACCTGT	1	0.000925926
ACGAAA	1	0.000925926
ACGCTC	1	0.000925926
ACGGGT	1	0.000925926
ACGTAC	1	0.000925926
ACGTTA	1	0.000925926
ACGTTC	1	0.000925926
ACTAAG	1	0.000925926
ACTATT	1	0.000925926
ACTGCA	1	0.000925926
ACTGGC	1	0.000925926
ACTTGT	1	0.000925926
AGAAGT	1	0.000925926
AGAATC	1	0.000925926
AGACCC	1	0.000925926
AGACGT	1	0.000925926
AGAGCA	1	0.000925926
AGCACC	1	0.000925926
AGCTAG	1	0.000925926
AGCTAT	1	0.000925926
AGCTTG	1	0.000925926
AGGAAG	1	0.000925926
AGGCCA	1	0.000925926
AGGCTC	1	0.000925926
AGGGAA	1	0.000925926
AGGTGG	1	0.000925926
ATAAGT	1	0.000925926
ATAATG	1	0.000925926
ATACCA	1	0.000925926
ATACGT	1	0.000925926
ATATTC	1	0.000925926
ATCAAG	1	0.000925926
ATCACC	1	0.000925926
ATCCTA	1	0.000925926
ATCGCA	1	0.000925926
ATCGGT	1	0.000925926
ATCTAC	1	0.000925926
ATCTGT	1	0.000925926
ATCTTA	1	0.000925926
ATCTTG	1	0.000925926
ATGAAC	1	0.000925926
ATGAAG	1	0.000925926
ATGAGA	1	0.000925926
ATGAGT	1	0.000925926
ATGATA	1	0.000925926
ATGTAA	1	0.000925926
ATGTAC	1	0.000925926
ATTACC	1	0.000925926
ATTAGA	1	0.000925926
ATTATA	1	0.000925926
ATTCCC	1	0.000925926
ATTCTC	1	0.000925926
ATTTAT	1	0.000925926
ATTTCT	1	0.000925926
ATTTGT	1	0.000925926
ATTTTA	1	0.000925926
ATTTTG	1	0.000925926
CAAACC	1	0.000925926
CAACAC	1	0.000925926
CAACCT	1	0.000925926
CAAGAT	1	0.000925926
CAAGTT	1	0.000925926
CACAAA	1	0.000925926
CACAAT	1	0.000925926
CACTAC	1	0.000925926
CACTCC	1	0.000925926
CACTTT	1	0.000925926
CAGAAC	1	0.000925926
CAGAGG	1	0.000925926
CAGGCT	1	0.000925926
CATAAT	1	0.000925926
CATATC	1	0.000925926
CATATT	1	0.000925926
CATCTT	1	0.000925926
CATGCA	1	0.000925926
CATTAC	1	0.000925926
CCAAAT	1	0.000925926
CCAAGA	1	0.000925926
CCAGTG	1	0.000925926
CCATAT	1	0.000925926
CCCTCT	1	0.000925926
CCGAGT	1	0.000925926
CCGCTA	1	0.000925926
CCGGAT	1	0.000925926
CCTATC	1	0.000925926
CCTCAA	1	0.000925926
CCTCCT	1	0.000925926
CCTGGT	1	0.000925926
CCTGTG	1	0.000925926
CGAAGT	1	0.000925926
CGATAG	1	0.000925926
CGATAT	1	0.000925926
CGCCCT	1	0.000925926
CGCCGA	1	0.000925926
CGCCTA	1	0.000925926
CGCGCT	1	0.000925926
CGGCCT	1	0.000925926
CGTATA	1	0.000925926
CGTGGT	1	0.000925926
CTAAAT	1	0.000925926
CTAAGG	1	0.000925926
CTACGT	1	0.000925926
CTATAG	1	0.000925926
CTATAT	1	0.000925926
CTATGG	1	0.000925926
CTATGT	1	0.000925926
CTCAAT	1	0.000925926
CTCCTC	1	0.000925926
CTCTAC	1	0.000925926
CTCTCG	1	0.000925926
CTCTGG	1	0.000925926
CTCTGT	1	0.000925926
CTGACG	1	0.000925926
CTGAGT	1	0.000925926
CTGCGG	1	0.000925926
CTGCTC	1	0.000925926
CTGGGG	1	0.000925926
CTGTAC	1	0.000925926
CTTCAC	1	0.000925926
CTTCAT	1	0.000925926
CTTCGT	1	0.000925926
CTTCTC	1	0.000925926
CTTGTG	1	0.000925926
CTTTAG	1	0.000925926
CTTTTT	1	0.000925926
GAAAAC	1	0.000925926
GAAAAT	1	0.000925926
GAAGCA	1	0.000925926
GAAGGC	1	0.000925926
GAAGTT	1	0.000925926
GAATCC	1	0.000925926
GACGTT	1	0.000925926
GAGAAA	1	0.000925926
GAGAAT	1	0.000925926
GAGATG	1	0.000925926
GAGCTG	1	0.000925926
GAGGTT	1	0.000925926
GAGTTG	1	0.000925926
GATAAC	1	0.000925926
GATCGT	1	0.000925926
GATTAA	1	0.000925926
GATTTG	1	0.000925926
GCAGCG	1	0.000925926
GCATGT	1	0.000925926
GCCATT	1	0.000925926
GCCCAT	1	0.000925926
GCCCCC	1	0.000925926
GCTCAT	1	0.000925926
GCTCCA	1	0.000925926
GCTCTA	1	0.000925926
GCTGAA	1	0.000925926
GCTGAT	1	0.000925926
GCTGCC	1	0.000925926
GCTTAT	1	0.000925926
GCTTCC	1	0.000925926
GGAAAT	1	0.000925926
GGAACC	1	0.000925926
GGACCA	1	0.000925926
GGAGGG	1	0.000925926
GGATAA	1	0.000925926
GGCTTT	1	0.000925926
GGGCAT	1	0.000925926
GGTAAA	1	0.000925926
GGTAAT	1	0.000925926
GGTTTT	1	0.000925926
GTACGC	1	0.000925926
GTAGAA	1	0.000925926
GTAGTG	1	0.000925926
GTATAC	1	0.000925926
GTATCC	1	0.000925926
GTATCT	1	0.000925926
GTCAAC	1	0.000925926
GTCAAG	1	0.000925926
GTCAGC	1	0.000925926
GTCATA	1	0.000925926
GTCCAA	1	0.000925926
GTCCTA	1	0.000925926
GTGAAA	1	0.000925926
GTGAAG	1	0.000925926
GTGGCC	1	0.000925926
GTTCCT	1	0.000925926
GTTGAC	1	0.000925926
GTTTAT	1	0.000925926
TAAAGT	1	0.000925926
TAACAA	1	0.000925926
TAATGT	1	0.000925926
TAATTC	1	0.000925926
TACAGC	1	0.000925926
TACAGT	1	0.000925926
TACGGT	1	0.000925926
TACTGA	1	0.000925926
TACTGT	1	0.000925926
TAGACT	1	0.000925926
TAGCAA	1	0.000925926
TAGCGT	1	0.000925926
TAGCTT	1	0.000925926
TAGTTC	1	0.000925926
TATACT	1	0.000925926
TATAGG	1	0.000925926
TATATT	1	0.000925926
TATCCT	1	0.000925926
TATCTT	1	0.000925926
TATGAC	1	0.000925926
TATGGT	1	0.000925926
TATTCA	1	0.000925926
TATTGT	1	0.000925926
TATTTC	1	0.000925926
TCAAAG	1	0.000925926
TCAACG	1	0.000925926
TCAACT	1	0.000925926
TCAATC	1	0.000925926
TCACGC	1	0.000925926
TCATCC	1	0.000925926
TCCAAC	1	0.000925926
TCCAGA	1	0.000925926
TCCATC	1	0.000925926
TCCCAT	1	0.000925926
TCCGGT	1	0.000925926
TCCGTA	1	0.000925926
TCCTAT	1	0.000925926
TCCTTC	1	0.000925926
TCCTTG	1	0.000925926
TCGAGC	1	0.000925926
TCGGGA	1	0.000925926
TCTAGA	1	0.000925926
TCTCAT	1	0.000925926
TGAAGT	1	0.000925926
TGACAT	1	0.000925926
TGATTT	1	0.000925926
TGGACA	1	0.000925926
TGGACG	1	0.000925926
TGGCAA	1	0.000925926
TGGTAA	1	0.000925926
TGGTCA	1	0.000925926
TGGTGG	1	0.000925926
TGTACC	1	0.000925926
TGTATA	1	0.000925926
TGTCCC	1	0.000925926
TGTTCC	1	0.000925926
TGTTGC	1	0.000925926
TGTTTG	1	0.000925926
TTAACA	1	0.000925926
TTAATC	1	0.000925926
TTACGA	1	0.000925926
TTAGAC	1	0.000925926
TTATTA	1	0.000925926
TTATTT	1	0.000925926
TTCACA	1	0.000925926
TTCATG	1	0.000925926
TTCCCA	1	0.000925926
TTCCCT	1	0.000925926
TTCCTC	1	0.000925926
TTGATC	1	0.000925926
TTGATG	1	0.000925926
TTGCAA	1	0.000925926
TTGCTT	1	0.000925926
TTGGGT	1	0.000925926
TTGGTA	1	0.000925926
TTGTCT	1	0.000925926
TTGTTC	1	0.000925926
TTTACC	1	0.000925926
TTTACT	1	0.000925926
TTTCCA	1	0.000925926
TTTCCT	1	0.000925926
TTTCGT	1	0.000925926
TTTCTC	1	0.000925926
TTTCTG	1	0.000925926
TTTGAA	1	0.000925926
TTTGAG	1	0.000925926
TTTGGA	1	0.000925926
TTTGGG	1	0.000925926
TTTTGG	1	0.000925926
TTTTTT	1	0.000925926
AAAAAC	0	0
AAAAAG	0	0
AAAAAT	0	0
AAAACA	0	0
AAAACC	0	0
AAAACG	0	0
AAAACT	0	0
AAAAGA	0	0
AAAAGC	0	0
AAAAGG	0	0
AAAATA	0	0
AAAATC	0	0
AAAATG	0	0
AAAATT	0	0
AAACAA	0	0
AAACAG	0	0
AAACAT	0	0
AAACCC	0	0
AAACCG	0	0
AAACCT	0	0
AAACGA	0	0
AAACGC	0	0
AAACGG	0	0
AAACTA	0	0
AAACTC	0	0
AAACTG	0	0
AAAGAA	0	0
AAAGAC	0	0
AAAGAG	0	0
AAAGAT	0	0
AAAGCA	0	0
AAAGCC	0	0
AAAGCG	0	0
AAAGGA	0	0
AAAGGC	0	0
AAAGGG	0	0
AAAGGT	0	0
AAAGTA	0	0
AAAGTC	0	0
AAAGTG	0	0
AAAGTT	0	0
AAATAA	0	0
AAATAC	0	0
AAATAG	0	0
AAATCA	0	0
AAATCC	0	0
AAATCG	0	0
AAATCT	0	0
AAATGA	0	0
AAATGC	0	0
AAATGG	0	0
AAATTA	0	0
AAATTC	0	0
AAATTG	0	0
AACAAA	0	0
AACAAC	0	0
AACAAG	0	0
AACACA	0	0
AACACC	0	0
AACACG	0	0
AACACT	0	0
AACAGA	0	0
AACAGC	0	0
AACAGG	0	0
AACAGT	0	0
AACATA	0	0
AACATC	0	0
AACATG	0	0
AACCAA	0	0
AACCAC	0	0
AACCAG	0	0
AACCAT	0	0
AACCCA	0	0
AACCCC	0	0
AACCCG	0	0
AACCCT	0	0
AACCGA	0	0
AACCGC	0	0
AACCGG	0	0
AACCGT	0	0
AACCTA	0	0
AACCTC	0	0
AACCTG	0	0
AACCTT	0	0
AACGAA	0	0
AACGAC	0	0
AACGAG	0	0
AACGCA	0	0
AACGCC	0	0
AACGCG	0	0
AACGCT	0	0
AACGGA	0	0
AACGGG	0	0
AACGGT	0	0
AACGTA	0	0
AACGTC	0	0
AACGTG	0	0
AACGTT	0	0
AACTAA	0	0
AACTAC	0	0
AACTAG	0	0
AACTAT	0	0
AACTCG	0	0
AACTCT	0	0
AACTGA	0	0
AACTGC	0	0
AACTGG	0	0
AACTGT	0	0
AACTTA	0	0
AACTTC	0	0
AACTTG	0	0
AAGAAA	0	0
AAGAAC	0	0
AAGAAG	0	0
AAGAAT	0	0
AAGACC	0	0
AAGACG	0	0
AAGACT	0	0
AAGAGA	0	0
AAGAGC	0	0
AAGAGG	0	0
AAGAGT	0	0
AAGATA	0	0
AAGATC	0	0
AAGATG	0	0
AAGCAA	0	0
AAGCAC	0	0
AAGCAG	0	0
AAGCCA	0	0
AAGCCC	0	0
AAGCCG	0	0
AAGCCT	0	0
AAGCGC	0	0
AAGCGG	0	0
AAGCGT	0	0
AAGCTA	0	0
AAGCTC	0	0
AAGCTG	0	0
AAGCTT	0	0
AAGGAA	0	0
AAGGAC	0	0
AAGGAG	0	0
AAGGAT	0	0
AAGGCA	0	0
AAGGCC	0	0
AAGGCG	0	0
AAGGCT	0	0
AAGGGA	0	0
AAGGGC	0	0
AAGGGG	0	0
AAGGGT	0	0
AAGGTA	0	0
AAGGTG	0	0
AAGTAA	0	0
AAGTAC	0	0
AAGTAT	0	0
AAGTCA	0	0
AAGTCC	0	0
AAGTCG	0	0
AAGTCT	0	0
AAGTGA	0	0
AAGTGC	0	0
AAGTGG	0	0
AAGTGT	0	0
AAGTTA	0	0
AAGTTC	0	0
AAGTTG	0	0
AAGTTT	0	0
AATAAA	0	0
AATAAC	0	0
AATAAG	0	0
AATAAT	0	0
AATACA	0	0
AATACG	0	0
AATACT	0	0
AATAGA	0	0
AATAGC	0	0
AATAGG	0	0
AATATA	0	0
AATATC	0	0
AATATG	0	0
AATATT	0	0
AATCAA	0	0
AATCAC	0	0
AATCAG	0	0
AATCAT	0	0
AATCCA	0	0
AATCCC	0	0
AATCCG	0	0
AATCCT	0	0
AATCGA	0	0
AATCGC	0	0
AATCGG	0	0
AATCGT	0	0
AATCTA	0	0
AATCTG	0	0
AATCTT	0	0
AATGAA	0	0
AATGAC	0	0
AATGAG	0	0
AATGCC	0	0
AATGCG	0	0
AATGGA	0	0
AATGGC	0	0
AATGGG	0	0
AATGTA	0	0
AATGTG	0	0
AATGTT	0	0
AATTAA	0	0
AATTAG	0	0
AATTAT	0	0
AATTCC	0	0
AATTCG	0	0
AATTGA	0	0
AATTGC	0	0
AATTGG	0	0
AATTGT	0	0
AATTTA	0	0
AATTTC	0	0
AATTTT	0	0
ACAAAA	0	0
ACAAAC	0	0
ACAAAG	0	0
ACAAAT	0	0
ACAACA	0	0
ACAACC	0	0
ACAACG	0	0
ACAACT	0	0
ACAAGC	0	0
ACAAGG	0	0
ACAAGT	0	0
ACAATA	0	0
ACAATC	0	0
ACAATG	0	0
ACAATT	0	0
ACACAA	0	0
ACACAC	0	0
ACACAT	0	0
ACACCC	0	0
ACACCG	0	0
ACACCT	0	0
ACACGC	0	0
ACACGG	0	0
ACACGT	0	0
ACACTA	0	0
ACACTC	0	0
ACACTG	0	0
ACACTT	0	0
ACAGAA	0	0
ACAGAC	0	0
ACAGAG	0	0
ACAGAT	0	0
ACAGCA	0	0
ACAGCG	0	0
ACAGCT	0	0
ACAGGA	0	0
ACAGGC	0	0
ACAGGG	0	0
ACAGTG	0	0
ACATAA	0	0
ACATAG	0	0
ACATAT	0	0
ACATCC	0	0
ACATCG	0	0
ACATCT	0	0
ACATGA	0	0
ACATGC	0	0
ACATGT	0	0
ACATTA	0	0
ACATTC	0	0
ACATTG	0	0
ACCAAA	0	0
ACCAAC	0	0
ACCACA	0	0
ACCACC	0	0
ACCACG	0	0
ACCACT	0	0
ACCAGA	0	0
ACCAGC	0	0
ACCAGG	0	0
ACCAGT	0	0
ACCATA	0	0
ACCATG	0	0
ACCATT	0	0
ACCCAA	0	0
ACCCAC	0	0
ACCCAG	0	0
ACCCAT	0	0
ACCCCC	0	0
ACCCCG	0	0
ACCCCT	0	0
ACCCGA	0	0
ACCCGC	0	0
ACCCGT	0	0
ACCCTA	0	0
ACCCTC	0	0
ACCCTG	0	0
ACCCTT	0	0
ACCGAA	0	0
ACCGAC	0	0
ACCGAG	0	0
ACCGAT	0	0
ACCGCA	0	0
ACCGCG	0	0
ACCGCT	0	0
ACCGGA	0	0
ACCGGC	0	0
ACCGGG	0	0
ACCGGT	0	0
ACCGTC	0	0
ACCGTG	0	0
ACCGTT	0	0
ACCTAA	0	0
ACCTAT	0	0
ACCTCA	0	0
ACCTCC	0	0
ACCTCG	0	0
ACCTCT	0	0
ACCTGA	0	0
ACCTGC	0	0
ACCTGG	0	0
ACCTTA	0	0
ACCTTC	0	0
ACCTTG	0	0
ACCTTT	0	0
ACGAAC	0	0
ACGAAG	0	0
ACGAAT	0	0
ACGACA	0	0
ACGACC	0	0
ACGACT	0	0
ACGAGA	0	0
ACGAGC	0	0
ACGAGG	0	0
ACGAGT	0	0
ACGATA	0	0
ACGATC	0	0
ACGATG	0	0
ACGATT	0	0
ACGCAA	0	0
ACGCAG	0	0
ACGCAT	0	0
ACGCCA	0	0
ACGCCC	0	0
ACGCCG	0	0
ACGCCT	0	0
ACGCGA	0	0
ACGCGC	0	0
ACGCGG	0	0
ACGCGT	0	0
ACGCTA	0	0
ACGCTG	0	0
ACGCTT	0	0
ACGGAA	0	0
ACGGAC	0	0
ACGGAG	0	0
ACGGAT	0	0
ACGGCA	0	0
ACGGCC	0	0
ACGGCG	0	0
ACGGCT	0	0
ACGGGA	0	0
ACGGGC	0	0
ACGGGG	0	0
ACGGTA	0	0
ACGGTC	0	0
ACGGTG	0	0
ACGGTT	0	0
ACGTAA	0	0
ACGTAG	0	0
ACGTAT	0	0
ACGTCA	0	0
ACGTCC	0	0
ACGTCG	0	0
ACGTCT	0	0
ACGTGA	0	0
ACGTGG	0	0
ACGTGT	0	0
ACGTTG	0	0
ACGTTT	0	0
ACTAAA	0	0
ACTAAC	0	0
ACTAAT	0	0
ACTACA	0	0
ACTACC	0	0
ACTACG	0	0
ACTACT	0	0
ACTAGA	0	0
ACTAGC	0	0
ACTAGG	0	0
ACTAGT	0	0
ACTATA	0	0
ACTATC	0	0
ACTATG	0	0
ACTCAA	0	0
ACTCAC	0	0
ACTCAG	0	0
ACTCCA	0	0
ACTCCC	0	0
ACTCCG	0	0
ACTCCT	0	0
ACTCGA	0	0
ACTCGC	0	0
ACTCGG	0	0
ACTCGT	0	0
ACTCTA	0	0
ACTCTC	0	0
ACTCTG	0	0
ACTCTT	0	0
ACTGAA	0	0
ACTGAC	0	0
ACTGAG	0	0
ACTGAT	0	0
ACTGCC	0	0
ACTGCG	0	0
ACTGCT	0	0
ACTGGA	0	0
ACTGGG	0	0
ACTGGT	0	0
ACTGTA	0	0
ACTGTC	0	0
ACTGTG	0	0
ACTGTT	0	0
ACTTAC	0	0
ACTTAG	0	0
ACTTAT	0	0
ACTTCA	0	0
ACTTCC	0	0
ACTTCG	0	0
ACTTCT	0	0
ACTTGA	0	0
ACTTGC	0	0
ACTTGG	0	0
ACTTTC	0	0
ACTTTG	0	0
ACTTTT	0	0
AGAAAA	0	0
AGAAAC	0	0
AGAAAG	0	0
AGAAAT	0	0
AGAACA	0	0
AGAACC	0	0
AGAACG	0	0
AGAACT	0	0
AGAAGA	0	0
AGAAGC	0	0
AGAAGG	0	0
AGAATA	0	0
AGAATG	0	0
AGAATT	0	0
AGACAA	0	0
AGACAC	0	0
AGACAG	0	0
AGACAT	0	0
AGACCA	0	0
AGACCG	0	0
AGACCT	0	0
AGACGA	0	0
AGACGC	0	0
AGACGG	0	0
AGACTA	0	0
AGACTG	0	0
AGACTT	0	0
AGAGAA	0	0
AGAGAC	0	0
AGAGAG	0	0
AGAGAT	0	0
AGAGCC	0	0
AGAGCG	0	0
AGAGGA	0	0
AGAGGC	0	0
AGAGGG	0	0
AGAGTA	0	0
AGAGTC	0	0
AGAGTG	0	0
AGAGTT	0	0
AGATAA	0	0
AGATAC	0	0
AGATAG	0	0
AGATAT	0	0
AGATCA	0	0
AGATCC	0	0
AGATCG	0	0
AGATCT	0	0
AGATGC	0	0
AGATGG	0	0
AGATTA	0	0
AGATTC	0	0
AGATTG	0	0
AGATTT	0	0
AGCAAA	0	0
AGCAAC	0	0
AGCAAG	0	0
AGCAAT	0	0
AGCACA	0	0
AGCACG	0	0
AGCACT	0	0
AGCAGA	0	0
AGCAGC	0	0
AGCAGG	0	0
AGCAGT	0	0
AGCATA	0	0
AGCATC	0	0
AGCATG	0	0
AGCATT	0	0
AGCCAA	0	0
AGCCAC	0	0
AGCCAG	0	0
AGCCAT	0	0
AGCCCA	0	0
AGCCCC	0	0
AGCCCG	0	0
AGCCCT	0	0
AGCCGA	0	0
AGCCGC	0	0
AGCCGG	0	0
AGCCGT	0	0
AGCCTA	0	0
AGCCTC	0	0
AGCCTG	0	0
AGCCTT	0	0
AGCGAA	0	0
AGCGAC	0	0
AGCGAG	0	0
AGCGAT	0	0
AGCGCA	0	0
AGCGCC	0	0
AGCGCG	0	0
AGCGCT	0	0
AGCGGA	0	0
AGCGGC	0	0
AGCGGG	0	0
AGCGGT	0	0
AGCGTA	0	0
AGCGTC	0	0
AGCGTG	0	0
AGCGTT	0	0
AGCTAA	0	0
AGCTAC	0	0
AGCTCA	0	0
AGCTCC	0	0
AGCTCG	0	0
AGCTCT	0	0
AGCTGA	0	0
AGCTGC	0	0
AGCTGG	0	0
AGCTGT	0	0
AGCTTA	0	0
AGCTTC	0	0
AGCTTT	0	0
AGGAAA	0	0
AGGAAC	0	0
AGGAAT	0	0
AGGACA	0	0
AGGACC	0	0
AGGACG	0	0
AGGACT	0	0
AGGAGA	0	0
AGGAGC	0	0
AGGAGG	0	0
AGGAGT	0	0
AGGATA	0	0
AGGATC	0	0
AGGATG	0	0
AGGATT	0	0
AGGCAA	0	0
AGGCAC	0	0
AGGCAG	0	0
AGGCAT	0	0
AGGCCC	0	0
AGGCCG	0	0
AGGCCT	0	0
AGGCGA	0	0
AGGCGC	0	0
AGGCGG	0	0
AGGCGT	0	0
AGGCTA	0	0
AGGCTG	0	0
AGGGAC	0	0
AGGGAG	0	0
AGGGAT	0	0
AGGGCA	0	0
AGGGCC	0	0
AGGGCG	0	0
AGGGCT	0	0
AGGGGA	0	0
AGGGGC	0	0
AGGGGG	0	0
AGGGGT	0	0
AGGGTA	0	0
AGGGTC	0	0
AGGGTG	0	0
AGGGTT	0	0
AGGTAA	0	0
AGGTAC	0	0
AGGTAG	0	0
AGGTCA	0	0
AGGTCC	0	0
AGGTCG	0	0
AGGTCT	0	0
AGGTGA	0	0
AGGTGC	0	0
AGGTGT	0	0
AGGTTA	0	0
AGGTTC	0	0
AGGTTG	0	0
AGGTTT	0	0
AGTAAA	0	0
AGTAAC	0	0
AGTAAG	0	0
AGTACA	0	0
AGTACC	0	0
AGTACG	0	0
AGTACT	0	0
AGTAGA	0	0
AGTAGC	0	0
AGTAGG	0	0
AGTATA	0	0
AGTATC	0	0
AGTATG	0	0
AGTATT	0	0
AGTCAA	0	0
AGTCAC	0	0
AGTCAG	0	0
AGTCAT	0	0
AGTCCA	0	0
AGTCCC	0	0
AGTCCG	0	0
AGTCCT	0	0
AGTCGA	0	0
AGTCGC	0	0
AGTCGG	0	0
AGTCGT	0	0
AGTCTA	0	0
AGTCTC	0	0
AGTCTG	0	0
AGTCTT	0	0
AGTGAA	0	0
AGTGAC	0	0
AGTGAG	0	0
AGTGAT	0	0
AGTGCA	0	0
AGTGCC	0	0
AGTGCG	0	0
AGTGCT	0	0
AGTGGA	0	0
AGTGGC	0	0
AGTGGG	0	0
AGTGGT	0	0
AGTGTA	0	0
AGTGTC	0	0
AGTGTG	0	0
AGTGTT	0	0
AGTTAA	0	0
AGTTAC	0	0
AGTTAG	0	0
AGTTAT	0	0
AGTTCA	0	0
AGTTCC	0	0
AGTTCG	0	0
AGTTCT	0	0
AGTTGA	0	0
AGTTGC	0	0
AGTTGG	0	0
AGTTGT	0	0
AGTTTA	0	0
AGTTTC	0	0
AGTTTG	0	0
AGTTTT	0	0
ATAAAG	0	0
ATAACA	0	0
ATAACG	0	0
ATAAGA	0	0
ATAAGG	0	0
ATAATA	0	0
ATAATC	0	0
ATAATT	0	0
ATACAA	0	0
ATACAC	0	0
ATACAG	0	0
ATACAT	0	0
ATACCG	0	0
ATACCT	0	0
ATACGA	0	0
ATACGC	0	0
ATACGG	0	0
ATACTA	0	0
ATACTC	0	0
ATACTG	0	0
ATAGAA	0	0
ATAGAC	0	0
ATAGAG	0	0
ATAGAT	0	0
ATAGCA	0	0
ATAGCC	0	0
ATAGCG	0	0
ATAGCT	0	0
ATAGGC	0	0
ATAGGG	0	0
ATAGTA	0	0
ATAGTC	0	0
ATAGTG	0	0
ATAGTT	0	0
ATATAC	0	0
ATATAG	0	0
ATATCA	0	0
ATATCC	0	0
ATATCG	0	0
ATATGA	0	0
ATATGC	0	0
ATATGG	0	0
ATATGT	0	0
ATATTA	0	0
ATATTT	0	0
ATCAAA	0	0
ATCAAC	0	0
ATCAAT	0	0
ATCACA	0	0
ATCACG	0	0
ATCACT	0	0
ATCAGA	0	0
ATCAGC	0	0
ATCAGG	0	0
ATCATA	0	0
ATCATC	0	0
ATCATG	0	0
ATCATT	0	0
ATCCAA	0	0
ATCCAC	0	0
ATCCAG	0	0
ATCCAT	0	0
ATCCCA	0	0
ATCCCC	0	0
ATCCCG	0	0
ATCCCT	0	0
ATCCGA	0	0
ATCCGC	0	0
ATCCGG	0	0
ATCCTC	0	0
ATCCTG	0	0
ATCCTT	0	0
ATCGAA	0	0
ATCGAC	0	0
ATCGAG	0	0
ATCGAT	0	0
ATCGCC	0	0
ATCGCG	0	0
ATCGCT	0	0
ATCGGA	0	0
ATCGGC	0	0
ATCGGG	0	0
ATCGTA	0	0
ATCGTC	0	0
ATCGTG	0	0
ATCGTT	0	0
ATCTAA	0	0
ATCTAG	0	0
ATCTAT	0	0
ATCTCA	0	0
ATCTCC	0	0
ATCTCG	0	0
ATCTCT	0	0
ATCTGA	0	0
ATCTGC	0	0
ATCTGG	0	0
ATCTTC	0	0
ATCTTT	0	0
ATGAAT	0	0
ATGACA	0	0
ATGACC	0	0
ATGACG	0	0
ATGACT	0	0
ATGAGC	0	0
ATGAGG	0	0
ATGATC	0	0
ATGATT	0	0
ATGCAA	0	0
ATGCAC	0	0
ATGCAG	0	0
ATGCAT	0	0
ATGCCA	0	0
ATGCCC	0	0
ATGCCG	0	0
ATGCCT	0	0
ATGCGA	0	0
ATGCGC	0	0
ATGCGG	0	0
ATGCGT	0	0
ATGCTA	0	0
ATGCTC	0	0
ATGCTG	0	0
ATGCTT	0	0
ATGGAA	0	0
ATGGAC	0	0
ATGGAG	0	0
ATGGCA	0	0
ATGGCC	0	0
ATGGCG	0	0
ATGGCT	0	0
ATGGGA	0	0
ATGGGC	0	0
ATGGGG	0	0
ATGGGT	0	0
ATGGTA	0	0
ATGGTC	0	0
ATGGTG	0	0
ATGGTT	0	0
ATGTAT	0	0
ATGTCA	0	0
ATGTCC	0	0
ATGTCG	0	0
ATGTCT	0	0
ATGTGA	0	0
ATGTGC	0	0
ATGTGG	0	0
ATGTGT	0	0
ATGTTA	0	0
ATGTTC	0	0
ATGTTG	0	0
ATGTTT	0	0
ATTAAA	0	0
ATTAAC	0	0
ATTAAG	0	0
ATTACA	0	0
ATTACT	0	0
ATTAGG	0	0
ATTAGT	0	0
ATTATC	0	0
ATTATG	0	0
ATTATT	0	0
ATTCAA	0	0
ATTCAG	0	0
ATTCCA	0	0
ATTCCG	0	0
ATTCCT	0	0
ATTCGA	0	0
ATTCGC	0	0
ATTCGG	0	0
ATTCGT	0	0
ATTCTA	0	0
ATTCTG	0	0
ATTCTT	0	0
ATTGAA	0	0
ATTGAC	0	0
ATTGAG	0	0
ATTGAT	0	0
ATTGCA	0	0
ATTGCC	0	0
ATTGCG	0	0
ATTGCT	0	0
ATTGGA	0	0
ATTGGC	0	0
ATTGGT	0	0
ATTGTA	0	0
ATTGTC	0	0
ATTGTG	0	0
ATTGTT	0	0
ATTTAC	0	0
ATTTAG	0	0
ATTTCA	0	0
ATTTCC	0	0
ATTTCG	0	0
ATTTGA	0	0
ATTTGC	0	0
ATTTGG	0	0
ATTTTC	0	0
ATTTTT	0	0
CAAAAA	0	0
CAAAAC	0	0
CAAAAG	0	0
CAAAAT	0	0
CAAACA	0	0
CAAACG	0	0
CAAACT	0	0
CAAAGC	0	0
CAAAGG	0	0
CAAAGT	0	0
CAAATA	0	0
CAAATC	0	0
CAAATG	0	0
CAAATT	0	0
CAACAA	0	0
CAACAG	0	0
CAACAT	0	0
CAACCA	0	0
CAACCC	0	0
CAACCG	0	0
CAACGA	0	0
CAACGC	0	0
CAACGG	0	0
CAACGT	0	0
CAACTA	0	0
CAACTC	0	0
CAACTG	0	0
CAACTT	0	0
CAAGAA	0	0
CAAGAC	0	0
CAAGAG	0	0
CAAGCA	0	0
CAAGCC	0	0
CAAGCG	0	0
CAAGCT	0	0
CAAGGA	0	0
CAAGGG	0	0
CAAGGT	0	0
CAAGTC	0	0
CAAGTG	0	0
CAATAC	0	0
CAATAG	0	0
CAATAT	0	0
CAATCA	0	0
CAATCC	0	0
CAATCG	0	0
CAATCT	0	0
CAATGA	0	0
CAATGC	0	0
CAATGG	0	0
CAATGT	0	0
CAATTA	0	0
CAATTC	0	0
CAATTG	0	0
CAATTT	0	0
CACAAC	0	0
CACAAG	0	0
CACACA	0	0
CACACC	0	0
CACACG	0	0
CACACT	0	0
CACAGA	0	0
CACAGC	0	0
CACAGG	0	0
CACATC	0	0
CACATG	0	0
CACCAA	0	0
CACCAC	0	0
CACCAG	0	0
CACCAT	0	0
CACCCA	0	0
CACCCC	0	0
CACCCG	0	0
CACCCT	0	0
CACCGA	0	0
CACCGC	0	0
CACCGG	0	0
CACCGT	0	0
CACCTA	0	0
CACCTC	0	0
CACCTG	0	0
CACCTT	0	0
CACGAA	0	0
CACGAC	0	0
CACGAG	0	0
CACGAT	0	0
CACGCA	0	0
CACGCC	0	0
CACGCG	0	0
CACGCT	0	0
CACGGA	0	0
CACGGC	0	0
CACGGG	0	0
CACGGT	0	0
CACGTA	0	0
CACGTC	0	0
CACGTG	0	0
CACGTT	0	0
CACTAG	0	0
CACTAT	0	0
CACTCA	0	0
CACTCG	0	0
CACTCT	0	0
CACTGA	0	0
CACTGC	0	0
CACTGG	0	0
CACTGT	0	0
CACTTA	0	0
CACTTC	0	0
CACTTG	0	0
CAGAAA	0	0
CAGAAG	0	0
CAGACA	0	0
CAGACC	0	0
CAGACG	0	0
CAGACT	0	0
CAGAGA	0	0
CAGAGC	0	0
CAGAGT	0	0
CAGATA	0	0
CAGATC	0	0
CAGATT	0	0
CAGCAA	0	0
CAGCAC	0	0
CAGCAG	0	0
CAGCAT	0	0
CAGCCA	0	0
CAGCCC	0	0
CAGCCG	0	0
CAGCCT	0	0
CAGCGA	0	0
CAGCGC	0	0
CAGCGG	0	0
CAGCGT	0	0
CAGCTA	0	0
CAGCTC	0	0
CAGCTG	0	0
CAGCTT	0	0
CAGGAA	0	0
CAGGAC	0	0
CAGGAG	0	0
CAGGAT	0	0
CAGGCA	0	0
CAGGCC	0	0
CAGGCG	0	0
CAGGGA	0	0
CAGGGC	0	0
CAGGGG	0	0
CAGGGT	0	0
CAGGTA	0	0
CAGGTC	0	0
CAGGTG	0	0
CAGGTT	0	0
CAGTAA	0	0
CAGTAC	0	0
CAGTAG	0	0
CAGTAT	0	0
CAGTCA	0	0
CAGTCC	0	0
CAGTCG	0	0
CAGTCT	0	0
CAGTGA	0	0
CAGTGC	0	0
CAGTGG	0	0
CAGTGT	0	0
CAGTTA	0	0
CAGTTC	0	0
CAGTTG	0	0
CAGTTT	0	0
CATAAA	0	0
CATAAC	0	0
CATAAG	0	0
CATACA	0	0
CATACC	0	0
CATACG	0	0
CATACT	0	0
CATAGA	0	0
CATAGC	0	0
CATATA	0	0
CATATG	0	0
CATCAA	0	0
CATCAG	0	0
CATCAT	0	0
CATCCA	0	0
CATCCC	0	0
CATCCG	0	0
CATCCT	0	0
CATCGA	0	0
CATCGG	0	0
CATCGT	0	0
CATCTA	0	0
CATCTC	0	0
CATCTG	0	0
CATGAA	0	0
CATGAC	0	0
CATGAG	0	0
CATGAT	0	0
CATGCC	0	0
CATGCG	0	0
CATGCT	0	0
CATGGA	0	0
CATGGC	0	0
CATGGG	0	0
CATGGT	0	0
CATGTA	0	0
CATGTC	0	0
CATGTG	0	0
CATGTT	0	0
CATTAG	0	0
CATTCA	0	0
CATTCC	0	0
CATTCG	0	0
CATTCT	0	0
CATTGC	0	0
CATTGG	0	0
CATTGT	0	0
CATTTA	0	0
CATTTC	0	0
CATTTT	0	0
CCAAAA	0	0
CCAAAC	0	0
CCAAAG	0	0
CCAACA	0	0
CCAACC	0	0
CCAACG	0	0
CCAAGC	0	0
CCAAGG	0	0
CCAATA	0	0
CCAATC	0	0
CCAATG	0	0
CCAATT	0	0
CCACAA	0	0
CCACAC	0	0
CCACAG	0	0
CCACAT	0	0
CCACCA	0	0
CCACCC	0	0
CCACCG	0	0
CCACCT	0	0
CCACGA	0	0
CCACGC	0	0
CCACGG	0	0
CCACGT	0	0
CCACTA	0	0
CCACTC	0	0
CCACTG	0	0
CCACTT	0	0
CCAGAA	0	0
CCAGAC	0	0
CCAGAG	0	0
CCAGAT	0	0
CCAGCA	0	0
CCAGCC	0	0
CCAGCG	0	0
CCAGCT	0	0
CCAGGC	0	0
CCAGGG	0	0
CCAGGT	0	0
CCAGTA	0	0
CCAGTC	0	0
CCAGTT	0	0
CCATAC	0	0
CCATAG	0	0
CCATCA	0	0
CCATCG	0	0
CCATCT	0	0
CCATGA	0	0
CCATGC	0	0
CCATGG	0	0
CCATGT	0	0
CCATTC	0	0
CCATTG	0	0
CCATTT	0	0
CCCAAA	0	0
CCCAAC	0	0
CCCAAG	0	0
CCCAAT	0	0
CCCACA	0	0
CCCACC	0	0
CCCACG	0	0
CCCACT	0	0
CCCAGA	0	0
CCCAGC	0	0
CCCAGG	0	0
CCCAGT	0	0
CCCATA	0	0
CCCATC	0	0
CCCATG	0	0
CCCATT	0	0
CCCCAA	0	0
CCCCAC	0	0
CCCCAG	0	0
CCCCCA	0	0
CCCCCC	0	0
CCCCCG	0	0
CCCCCT	0	0
CCCCGA	0	0
CCCCGC	0	0
CCCCGG	0	0
CCCCGT	0	0
CCCCTA	0	0
CCCCTC	0	0
CCCCTG	0	0
CCCCTT	0	0
CCCGAA	0	0
CCCGAC	0	0
CCCGAG	0	0
CCCGAT	0	0
CCCGCA	0	0
CCCGCC	0	0
CCCGCG	0	0
CCCGCT	0	0
CCCGGA	0	0
CCCGGC	0	0
CCCGGG	0	0
CCCGGT	0	0
CCCGTA	0	0
CCCGTC	0	0
CCCGTG	0	0
CCCGTT	0	0
CCCTAC	0	0
CCCTAG	0	0
CCCTCA	0	0
CCCTCC	0	0
CCCTCG	0	0
CCCTGA	0	0
CCCTGC	0	0
CCCTGG	0	0
CCCTGT	0	0
CCCTTA	0	0
CCCTTC	0	0
CCCTTG	0	0
CCCTTT	0	0
CCGAAA	0	0
CCGAAC	0	0
CCGAAG	0	0
CCGAAT	0	0
CCGACA	0	0
CCGACC	0	0
CCGACG	0	0
CCGACT	0	0
CCGAGA	0	0
CCGAGC	0	0
CCGAGG	0	0
CCGATA	0	0
CCGATC	0	0
CCGATG	0	0
CCGATT	0	0
CCGCAA	0	0
CCGCAC	0	0
CCGCAG	0	0
CCGCAT	0	0
CCGCCA	0	0
CCGCCC	0	0
CCGCCG	0	0
CCGCCT	0	0
CCGCGA	0	0
CCGCGC	0	0
CCGCGG	0	0
CCGCGT	0	0
CCGCTC	0	0
CCGCTG	0	0
CCGCTT	0	0
CCGGAA	0	0
CCGGAC	0	0
CCGGAG	0	0
CCGGCA	0	0
CCGGCC	0	0
CCGGCG	0	0
CCGGCT	0	0
CCGGGA	0	0
CCGGGC	0	0
CCGGGG	0	0
CCGGGT	0	0
CCGGTA	0	0
CCGGTC	0	0
CCGGTG	0	0
CCGGTT	0	0
CCGTAA	0	0
CCGTAC	0	0
CCGTAG	0	0
CCGTAT	0	0
CCGTCA	0	0
CCGTCC	0	0
CCGTCG	0	0
CCGTCT	0	0
CCGTGA	0	0
CCGTGC	0	0
CCGTGG	0	0
CCGTGT	0	0
CCGTTA	0	0
CCGTTC	0	0
CCGTTG	0	0
CCGTTT	0	0
CCTAAA	0	0
CCTAAC	0	0
CCTAAG	0	0
CCTAAT	0	0
CCTACA	0	0
CCTACC	0	0
CCTACG	0	0
CCTAGC	0	0
CCTAGG	0	0
CCTAGT	0	0
CCTATA	0	0
CCTATG	0	0
CCTATT	0	0
CCTCAC	0	0
CCTCAG	0	0
CCTCAT	0	0
CCTCCC	0	0
CCTCCG	0	0
CCTCGA	0	0
CCTCGC	0	0
CCTCGG	0	0
CCTCGT	0	0
CCTCTA	0	0
CCTCTC	0	0
CCTCTG	0	0
CCTGAA	0	0
CCTGAC	0	0
CCTGAG	0	0
CCTGAT	0	0
CCTGCC	0	0
CCTGCG	0	0
CCTGCT	0	0
CCTGGA	0	0
CCTGGC	0	0
CCTGGG	0	0
CCTGTA	0	0
CCTGTC	0	0
CCTTAA	0	0
CCTTAC	0	0
CCTTAG	0	0
CCTTAT	0	0
CCTTCA	0	0
CCTTCC	0	0
CCTTCG	0	0
CCTTCT	0	0
CCTTGA	0	0
CCTTGC	0	0
CCTTGG	0	0
CCTTGT	0	0
CCTTTA	0	0
CCTTTC	0	0
CCTTTG	0	0
CGAAAA	0	0
CGAAAC	0	0
CGAAAG	0	0
CGAAAT	0	0
CGAACA	0	0
CGAACC	0	0
CGAACG	0	0
CGAAGA	0	0
CGAAGC	0	0
CGAAGG	0	0
CGAATA	0	0
CGAATC	0	0
CGAATG	0	0
CGAATT	0	0
CGACAA	0	0
CGACAC	0	0
CGACAG	0	0
CGACAT	0	0
CGACCA	0	0
CGACCC	0	0
CGACCG	0	0
CGACCT	0	0
CGACGA	0	0
CGACGC	0	0
CGACGG	0	0
CGACTA	0	0
CGACTC	0	0
CGACTG	0	0
CGACTT	0	0
CGAGAA	0	0
CGAGAC	0	0
CGAGAG	0	0
CGAGAT	0	0
CGAGCA	0	0
CGAGCC	0	0
CGAGCG	0	0
CGAGCT	0	0
CGAGGA	0	0
CGAGGC	0	0
CGAGGG	0	0
CGAGGT	0	0
CGAGTA	0	0
CGAGTC	0	0
CGAGTG	0	0
CGAGTT	0	0
CGATAA	0	0
CGATAC	0	0
CGATCA	0	0
CGATCC	0	0
CGATCG	0	0
CGATCT	0	0
CGATGA	0	0
CGATGC	0	0
CGATGG	0	0
CGATGT	0	0
CGATTA	0	0
CGATTC	0	0
CGATTG	0	0
CGATTT	0	0
CGCAAA	0	0
CGCAAC	0	0
CGCAAG	0	0
CGCAAT	0	0
CGCACA	0	0
CGCACC	0	0
CGCACG	0	0
CGCACT	0	0
CGCAGA	0	0
CGCAGC	0	0
CGCAGG	0	0
CGCAGT	0	0
CGCATA	0	0
CGCATC	0	0
CGCATG	0	0
CGCATT	0	0
CGCCAA	0	0
CGCCAC	0	0
CGCCAG	0	0
CGCCAT	0	0
CGCCCA	0	0
CGCCCC	0	0
CGCCCG	0	0
CGCCGC	0	0
CGCCGG	0	0
CGCCGT	0	0
CGCCTC	0	0
CGCCTG	0	0
CGCCTT	0	0
CGCGAA	0	0
CGCGAC	0	0
CGCGAG	0	0
CGCGAT	0	0
CGCGCA	0	0
CGCGCC	0	0
CGCGCG	0	0
CGCGGA	0	0
CGCGGC	0	0
CGCGGG	0	0
CGCGGT	0	0
CGCGTA	0	0
CGCGTC	0	0
CGCGTG	0	0
CGCGTT	0	0
CGCTAA	0	0
CGCTAC	0	0
CGCTAG	0	0
CGCTAT	0	0
CGCTCA	0	0
CGCTCC	0	0
CGCTCG	0	0
CGCTCT	0	0
CGCTGA	0	0
CGCTGC	0	0
CGCTGG	0	0
CGCTGT	0	0
CGCTTA	0	0
CGCTTC	0	0
CGCTTG	0	0
CGCTTT	0	0
CGGAAA	0	0
CGGAAC	0	0
CGGAAG	0	0
CGGAAT	0	0
CGGACA	0	0
CGGACC	0	0
CGGACG	0	0
CGGACT	0	0
CGGAGA	0	0
CGGAGC	0	0
[truncated: 2,098 more rows]

## Sheet: Table S6
Table S6 Occurrences of each "xxxxxx▼xx" 8-mer in stitched read
8-mer	Count	Proportion
GTACGTAG	11	0.0101852
GTACGTAT	9	0.00833333
GTACGTCT	9	0.00833333
TCTTCTCA	9	0.00833333
GTACGTAA	8	0.00740741
GTACGTCA	8	0.00740741
GCACTCCG	7	0.00648148
GGACGTAA	7	0.00648148
ACACCAAA	6	0.00555556
ATGGATGG	6	0.00555556
CCATAACA	6	0.00555556
GGACGTTG	6	0.00555556
GTACGTGA	6	0.00555556
TCTACCAG	6	0.00555556
AAGGTTCA	5	0.00462963
CTCCCTTA	5	0.00462963
CTTGGTTG	5	0.00462963
GAAATGCT	5	0.00462963
GCACGTTG	5	0.00462963
TTCTAATA	5	0.00462963
AAATGTAT	4	0.0037037
ACAAGAGA	4	0.0037037
ACTCATCC	4	0.0037037
ATCAGTTC	4	0.0037037
CACATATA	4	0.0037037
CATTATTA	4	0.0037037
CTCAGACG	4	0.0037037
CTGGGACA	4	0.0037037
GTACGTGT	4	0.0037037
TAGAAAAG	4	0.0037037
TCATATCA	4	0.0037037
TCATATGT	4	0.0037037
TTAATAAA	4	0.0037037
TTCAGTGC	4	0.0037037
AAACGTAA	3	0.00277778
AAGCATAG	3	0.00277778
AAGGTCCA	3	0.00277778
AATGGTAG	3	0.00277778
ACACGAGT	3	0.00277778
ACAGTCTG	3	0.00277778
ACCAAGAA	3	0.00277778
ACGTGCTA	3	0.00277778
AGATGTCC	3	0.00277778
AGTAGTAC	3	0.00277778
ATAAAAGG	3	0.00277778
ATAAACTC	3	0.00277778
ATAAATAT	3	0.00277778
ATACCCCA	3	0.00277778
ATATAATA	3	0.00277778
ATATCTAG	3	0.00277778
ATATTGAT	3	0.00277778
ATTACGAA	3	0.00277778
ATTTAATT	3	0.00277778
CAAGTAGA	3	0.00277778
CACAGTAA	3	0.00277778
CACATTGG	3	0.00277778
CAGATGCA	3	0.00277778
CATAGTCG	3	0.00277778
CATTAAAT	3	0.00277778
CCATTACA	3	0.00277778
CCTCCACA	3	0.00277778
CCTGTTGA	3	0.00277778
CTTCCGAT	3	0.00277778
CTTGGTAA	3	0.00277778
GAGGGTGA	3	0.00277778
GAGTCTCG	3	0.00277778
GCTATTAT	3	0.00277778
GGAAAGGG	3	0.00277778
GGACGTCG	3	0.00277778
GGGTGTAG	3	0.00277778
GGTACCGT	3	0.00277778
GTACGTGG	3	0.00277778
GTACGTTG	3	0.00277778
GTACGTTT	3	0.00277778
GTGAGAAG	3	0.00277778
GTGCCTAG	3	0.00277778
GTGGTACC	3	0.00277778
GTTAGATT	3	0.00277778
GTTCTTTG	3	0.00277778
GTTTCTAG	3	0.00277778
GTTTGTCA	3	0.00277778
TAAGCAAG	3	0.00277778
TACAGGCA	3	0.00277778
TACTTTAG	3	0.00277778
TCAATTAG	3	0.00277778
TCACGTGC	3	0.00277778
TCATAGCT	3	0.00277778
TCCATTCG	3	0.00277778
TCGATATG	3	0.00277778
TCTTGTAC	3	0.00277778
TCTTTGTA	3	0.00277778
TGCACTAA	3	0.00277778
TGCATTTG	3	0.00277778
TGTTGGTG	3	0.00277778
TTCTTGTG	3	0.00277778
TTGCGTAG	3	0.00277778
TTGGTCCA	3	0.00277778
TTGTGCCA	3	0.00277778
TTTTATAG	3	0.00277778
AAAAGTGC	2	0.00185185
AAACGTCA	2	0.00185185
AAACTTGA	2	0.00185185
AAATATGC	2	0.00185185
AACGATCT	2	0.00185185
AATAGTAG	2	0.00185185
AATGGTTG	2	0.00185185
AATTTGCA	2	0.00185185
ACAGTAGA	2	0.00185185
ACCAATAT	2	0.00185185
ACCCCACT	2	0.00185185
ACCGTACG	2	0.00185185
ACCTACCT	2	0.00185185
ACGACGAT	2	0.00185185
ACGCACCG	2	0.00185185
ACTTAACG	2	0.00185185
ACTTTACC	2	0.00185185
AGACTCCT	2	0.00185185
AGAGCTCA	2	0.00185185
AGAGGTCC	2	0.00185185
AGATGACA	2	0.00185185
AGGCTTCG	2	0.00185185
AGGTATTA	2	0.00185185
AGTAATAT	2	0.00185185
ATAACCCA	2	0.00185185
ATAACTCA	2	0.00185185
ATAAGCTA	2	0.00185185
ATACTTGG	2	0.00185185
ATAGGAGA	2	0.00185185
ATAGGTAA	2	0.00185185
ATATATAT	2	0.00185185
ATATATCT	2	0.00185185
ATCCGTTG	2	0.00185185
ATGAAAAT	2	0.00185185
ATGTAGCT	2	0.00185185
ATTAATCA	2	0.00185185
ATTAGCAT	2	0.00185185
ATTCACTT	2	0.00185185
ATTCATTG	2	0.00185185
ATTGGGTG	2	0.00185185
CAAAGACT	2	0.00185185
CAAGGCCA	2	0.00185185
CAATAACA	2	0.00185185
CACTAACC	2	0.00185185
CAGAATTC	2	0.00185185
CATAGGTG	2	0.00185185
CATCACCA	2	0.00185185
CATCGCAA	2	0.00185185
CATTGAAT	2	0.00185185
CATTTGTC	2	0.00185185
CCAACTGA	2	0.00185185
CCAAGTAC	2	0.00185185
CCAGGATT	2	0.00185185
CCATCCGA	2	0.00185185
CCCTAATA	2	0.00185185
CCCTATCA	2	0.00185185
CCTACTCG	2	0.00185185
CCTAGAAT	2	0.00185185
CCTCTTAG	2	0.00185185
CCTGCACT	2	0.00185185
CCTTTTGG	2	0.00185185
CGAACTCA	2	0.00185185
CGTCCCAT	2	0.00185185
CGTCCCTA	2	0.00185185
CGTCGGTT	2	0.00185185
CGTTCTGA	2	0.00185185
CTAATAAA	2	0.00185185
CTACCGCT	2	0.00185185
CTACCTCT	2	0.00185185
CTATGATG	2	0.00185185
CTCATACA	2	0.00185185
CTCATCCA	2	0.00185185
CTCCATCA	2	0.00185185
CTCTATCG	2	0.00185185
CTCTGCCT	2	0.00185185
CTTATTCC	2	0.00185185
CTTCGCAG	2	0.00185185
CTTGATAG	2	0.00185185
CTTGGCGA	2	0.00185185
CTTGTTTA	2	0.00185185
GAAATTCG	2	0.00185185
GAACTTTC	2	0.00185185
GACCGTTG	2	0.00185185
GACCTACC	2	0.00185185
GAGATAAG	2	0.00185185
GAGGAATA	2	0.00185185
GATAGCAA	2	0.00185185
GATATGAA	2	0.00185185
GATCTCAA	2	0.00185185
GATGGTAC	2	0.00185185
GCACGTGT	2	0.00185185
GCCACCCA	2	0.00185185
GCGAACAA	2	0.00185185
GCGCTACA	2	0.00185185
GGAACAGT	2	0.00185185
GGAAGTCA	2	0.00185185
GGACGTAT	2	0.00185185
GGACGTGA	2	0.00185185
GGACGTGG	2	0.00185185
GGACGTTA	2	0.00185185
GGACGTTT	2	0.00185185
GGCAGTAT	2	0.00185185
GGGCTATA	2	0.00185185
GGGTTACA	2	0.00185185
GGTAGTGG	2	0.00185185
GGTATGAT	2	0.00185185
GGTCGTTC	2	0.00185185
GGTTCTTT	2	0.00185185
GTAATTAA	2	0.00185185
GTACGTCC	2	0.00185185
GTCGCCAA	2	0.00185185
GTGCTACT	2	0.00185185
GTTACTCT	2	0.00185185
GTTTCGAT	2	0.00185185
GTTTTACC	2	0.00185185
TAAAGAGT	2	0.00185185
TAAGCTAG	2	0.00185185
TAATATCT	2	0.00185185
TACCAAAG	2	0.00185185
TACTATAG	2	0.00185185
TAGATTTG	2	0.00185185
TAGCATGG	2	0.00185185
TAGGTAAA	2	0.00185185
TATAGTAG	2	0.00185185
TATATACA	2	0.00185185
TATCTCCG	2	0.00185185
TATGTACA	2	0.00185185
TCAATACT	2	0.00185185
TCATATCT	2	0.00185185
TCCAGTAG	2	0.00185185
TCCATAGG	2	0.00185185
TCGGGTCG	2	0.00185185
TCGTGTAC	2	0.00185185
TCTACTGA	2	0.00185185
TCTGACCG	2	0.00185185
TCTGATAG	2	0.00185185
TCTTGCCA	2	0.00185185
TGACGTTC	2	0.00185185
TGCAATTC	2	0.00185185
TGCCATCA	2	0.00185185
TGGCTCCT	2	0.00185185
TGGGTTAA	2	0.00185185
TGGTGTCT	2	0.00185185
TGTAGTAT	2	0.00185185
TGTCTGGA	2	0.00185185
TGTTAAGA	2	0.00185185
TTAAGCAG	2	0.00185185
TTAGAAAT	2	0.00185185
TTCCGATA	2	0.00185185
TTCTATAT	2	0.00185185
TTGATAAA	2	0.00185185
TTGCCCGT	2	0.00185185
TTGCCTTA	2	0.00185185
TTGGTTAA	2	0.00185185
TTGTAATT	2	0.00185185
TTTATACG	2	0.00185185
TTTTATTG	2	0.00185185
TTTTGCTG	2	0.00185185
AAAAAAAT	1	0.000925926
AAACACCC	1	0.000925926
AAACCAGA	1	0.000925926
AAAGCTAA	1	0.000925926
AAATTTAA	1	0.000925926
AAATTTAT	1	0.000925926
AACAATAA	1	0.000925926
AACAATCG	1	0.000925926
AACATTTT	1	0.000925926
AACGGCGA	1	0.000925926
AACTCATA	1	0.000925926
AACTCCAG	1	0.000925926
AACTTTCT	1	0.000925926
AAGACACC	1	0.000925926
AAGATTCG	1	0.000925926
AAGCGAAA	1	0.000925926
AAGTAGAA	1	0.000925926
AATACCAA	1	0.000925926
AATCTCCT	1	0.000925926
AATGATGG	1	0.000925926
AATGCACT	1	0.000925926
AATGCTAG	1	0.000925926
AATGTCCT	1	0.000925926
AATTACCA	1	0.000925926
AATTCACT	1	0.000925926
AATTCAGA	1	0.000925926
AATTCTCG	1	0.000925926
ACACAGAG	1	0.000925926
ACAGCCCA	1	0.000925926
ACAGGTGA	1	0.000925926
ACAGTTTG	1	0.000925926
ACATACCA	1	0.000925926
ACATCACA	1	0.000925926
ACATGGTT	1	0.000925926
ACATTTTG	1	0.000925926
ACCAAGAT	1	0.000925926
ACCATCTA	1	0.000925926
ACCCGGCA	1	0.000925926
ACCGCCCA	1	0.000925926
ACCTAGCG	1	0.000925926
ACCTGTCA	1	0.000925926
ACGAAAAA	1	0.000925926
ACGCTCTC	1	0.000925926
ACGGGTAC	1	0.000925926
ACGTACCA	1	0.000925926
ACGTTAAT	1	0.000925926
ACGTTCAA	1	0.000925926
ACTAAGAG	1	0.000925926
ACTATTGC	1	0.000925926
ACTCATTG	1	0.000925926
ACTGCACC	1	0.000925926
ACTGGCTT	1	0.000925926
ACTTGTAT	1	0.000925926
AGAAGTCA	1	0.000925926
AGAATCAG	1	0.000925926
AGACCCTG	1	0.000925926
AGACGTAC	1	0.000925926
AGAGCAAG	1	0.000925926
AGCACCCA	1	0.000925926
AGCTAGAT	1	0.000925926
AGCTATCT	1	0.000925926
AGCTTGCA	1	0.000925926
AGGAAGTA	1	0.000925926
AGGCCATT	1	0.000925926
AGGCTCCG	1	0.000925926
AGGGAAGA	1	0.000925926
AGGTGGAT	1	0.000925926
AGTAGTCC	1	0.000925926
ATAAGTCC	1	0.000925926
ATAATGCA	1	0.000925926
ATACCACA	1	0.000925926
ATACGTTG	1	0.000925926
ATAGGTAC	1	0.000925926
ATAGGTAG	1	0.000925926
ATATAATC	1	0.000925926
ATATATTT	1	0.000925926
ATATCTCG	1	0.000925926
ATATTCGG	1	0.000925926
ATCAAGGG	1	0.000925926
ATCACCAC	1	0.000925926
ATCAGTAT	1	0.000925926
ATCCTACA	1	0.000925926
ATCGCAAT	1	0.000925926
ATCGGTAC	1	0.000925926
ATCTACGA	1	0.000925926
ATCTGTAA	1	0.000925926
ATCTTAAT	1	0.000925926
ATCTTGCT	1	0.000925926
ATGAACCG	1	0.000925926
ATGAAGCT	1	0.000925926
ATGAGACA	1	0.000925926
ATGAGTCT	1	0.000925926
ATGATATA	1	0.000925926
ATGATGAT	1	0.000925926
ATGATGGG	1	0.000925926
ATGTAAAA	1	0.000925926
ATGTACCA	1	0.000925926
ATTAATTA	1	0.000925926
ATTACCAG	1	0.000925926
ATTAGAAA	1	0.000925926
ATTATATA	1	0.000925926
ATTCCCCA	1	0.000925926
ATTCTCAT	1	0.000925926
ATTTAAGC	1	0.000925926
ATTTATAG	1	0.000925926
ATTTCTTC	1	0.000925926
ATTTGTCT	1	0.000925926
ATTTTACA	1	0.000925926
ATTTTGTA	1	0.000925926
CAAACCAG	1	0.000925926
CAACACCT	1	0.000925926
CAACCTGA	1	0.000925926
CAAGATGT	1	0.000925926
CAAGTTAA	1	0.000925926
CACAAAAG	1	0.000925926
CACAATCG	1	0.000925926
CACTACGA	1	0.000925926
CACTCCCC	1	0.000925926
CACTTTCA	1	0.000925926
CAGAACCA	1	0.000925926
CAGAGGTT	1	0.000925926
CAGGCTCG	1	0.000925926
CATAATCA	1	0.000925926
CATATCGT	1	0.000925926
CATATTTG	1	0.000925926
CATCTTCA	1	0.000925926
CATGCAAA	1	0.000925926
CATTACAT	1	0.000925926
CCAAATAG	1	0.000925926
CCAAGATA	1	0.000925926
CCAAGTAA	1	0.000925926
CCAGTGCA	1	0.000925926
CCATATCT	1	0.000925926
CCCCATCG	1	0.000925926
CCCCATCT	1	0.000925926
CCCTCTTG	1	0.000925926
CCGAGTCT	1	0.000925926
CCGCTACC	1	0.000925926
CCGGATGC	1	0.000925926
CCTATCCA	1	0.000925926
CCTCAAAA	1	0.000925926
CCTCCTAT	1	0.000925926
CCTGGTTG	1	0.000925926
CCTGTGAT	1	0.000925926
CGAAGTAG	1	0.000925926
CGACGTTG	1	0.000925926
CGACGTTT	1	0.000925926
CGATAGGA	1	0.000925926
CGATATAG	1	0.000925926
CGCCCTCA	1	0.000925926
CGCCGACA	1	0.000925926
CGCCTATC	1	0.000925926
CGCGCTAA	1	0.000925926
CGGCCTTG	1	0.000925926
CGTATATT	1	0.000925926
CGTGGTGT	1	0.000925926
CTAAATCT	1	0.000925926
CTAAGGCT	1	0.000925926
CTACGTCA	1	0.000925926
CTATAGGG	1	0.000925926
CTATATCC	1	0.000925926
CTATGGTA	1	0.000925926
CTATGTCT	1	0.000925926
CTCAATCT	1	0.000925926
CTCCTCCG	1	0.000925926
CTCTACCA	1	0.000925926
CTCTCGTG	1	0.000925926
CTCTGCCA	1	0.000925926
CTCTGCCG	1	0.000925926
CTCTGGTA	1	0.000925926
CTCTGTCC	1	0.000925926
CTGACGAA	1	0.000925926
CTGAGTCA	1	0.000925926
CTGCGGAG	1	0.000925926
CTGCTCCC	1	0.000925926
CTGGGGCA	1	0.000925926
CTGTACCC	1	0.000925926
CTTCACCC	1	0.000925926
CTTCATTA	1	0.000925926
CTTCGTTG	1	0.000925926
CTTCTCAG	1	0.000925926
CTTGTGGG	1	0.000925926
CTTTAGAG	1	0.000925926
CTTTGTAA	1	0.000925926
CTTTGTCA	1	0.000925926
CTTTTTTC	1	0.000925926
GAAAACCA	1	0.000925926
GAAAATGA	1	0.000925926
GAACGTAA	1	0.000925926
GAACGTGA	1	0.000925926
GAAGCAAT	1	0.000925926
GAAGCTGA	1	0.000925926
GAAGCTTT	1	0.000925926
GAAGGCCC	1	0.000925926
GAAGTTCT	1	0.000925926
GAATCCCA	1	0.000925926
GACGTTTG	1	0.000925926
GAGAAACT	1	0.000925926
GAGAATAG	1	0.000925926
GAGATGGT	1	0.000925926
GAGCTGGG	1	0.000925926
GAGGTTGA	1	0.000925926
GAGTTGTT	1	0.000925926
GATAACTG	1	0.000925926
GATAATAG	1	0.000925926
GATAATCT	1	0.000925926
GATCGTGT	1	0.000925926
GATTAAGT	1	0.000925926
GATTTGGC	1	0.000925926
GCAGCGTA	1	0.000925926
GCATGTAT	1	0.000925926
GCCATTGA	1	0.000925926
GCCCATAA	1	0.000925926
GCCCCCCC	1	0.000925926
GCTCATCT	1	0.000925926
GCTCCATC	1	0.000925926
GCTCTATG	1	0.000925926
GCTGAACT	1	0.000925926
GCTGATTA	1	0.000925926
GCTGCCGG	1	0.000925926
GCTTATAA	1	0.000925926
GCTTCCGT	1	0.000925926
GGAAATAA	1	0.000925926
GGAACCCA	1	0.000925926
GGACCACA	1	0.000925926
GGACGTAG	1	0.000925926
GGACGTCT	1	0.000925926
GGACGTGC	1	0.000925926
GGACGTGT	1	0.000925926
GGAGGGAA	1	0.000925926
GGATAAAT	1	0.000925926
GGCTTTTT	1	0.000925926
GGGCATTG	1	0.000925926
GGTAAACC	1	0.000925926
GGTAATCT	1	0.000925926
GGTAGTAC	1	0.000925926
GGTTTTAG	1	0.000925926
GTACGCAG	1	0.000925926
GTACGTAC	1	0.000925926
GTACGTGC	1	0.000925926
GTACGTTA	1	0.000925926
GTACGTTC	1	0.000925926
GTAGAAGG	1	0.000925926
GTAGTGCT	1	0.000925926
GTATACTT	1	0.000925926
GTATCCAG	1	0.000925926
GTATCTCC	1	0.000925926
GTCAACTC	1	0.000925926
GTCAAGCA	1	0.000925926
GTCAGCAG	1	0.000925926
GTCATACA	1	0.000925926
GTCCAACC	1	0.000925926
GTCCTATA	1	0.000925926
GTGAAACG	1	0.000925926
GTGAAGTG	1	0.000925926
GTGATAAA	1	0.000925926
GTGATAAG	1	0.000925926
GTGGCCCA	1	0.000925926
GTTCCTTG	1	0.000925926
GTTCTTCC	1	0.000925926
GTTGACTA	1	0.000925926
GTTTATCG	1	0.000925926
GTTTTAAG	1	0.000925926
TAAAGTAT	1	0.000925926
TAACAATT	1	0.000925926
TAATATTA	1	0.000925926
TAATGTCG	1	0.000925926
TAATTCCT	1	0.000925926
TACAGCCA	1	0.000925926
TACAGTTC	1	0.000925926
TACGGTCT	1	0.000925926
TACTGAAG	1	0.000925926
TACTGTCC	1	0.000925926
TAGACTGC	1	0.000925926
TAGCAATG	1	0.000925926
TAGCGTCG	1	0.000925926
TAGCTTCA	1	0.000925926
TAGTTCTG	1	0.000925926
TATACTAG	1	0.000925926
TATAGGCA	1	0.000925926
TATAGTCC	1	0.000925926
TATAGTTG	1	0.000925926
TATATTTT	1	0.000925926
TATCCTCC	1	0.000925926
TATCTTCG	1	0.000925926
TATGACCA	1	0.000925926
TATGGTAG	1	0.000925926
TATTATTA	1	0.000925926
TATTATTG	1	0.000925926
TATTCAGG	1	0.000925926
TATTGTGT	1	0.000925926
TATTTCCA	1	0.000925926
TCAAAGGC	1	0.000925926
TCAACGAG	1	0.000925926
TCAACTCA	1	0.000925926
TCAATCTG	1	0.000925926
TCAATTGC	1	0.000925926
TCACGCCT	1	0.000925926
TCATACCA	1	0.000925926
TCATACTG	1	0.000925926
TCATATTG	1	0.000925926
TCATCCAA	1	0.000925926
TCATGTAC	1	0.000925926
TCATGTTG	1	0.000925926
TCCAACCG	1	0.000925926
TCCAGATA	1	0.000925926
TCCATCAT	1	0.000925926
TCCCATTC	1	0.000925926
TCCGGTGA	1	0.000925926
TCCGTATA	1	0.000925926
TCCTATCA	1	0.000925926
TCCTTCGT	1	0.000925926
TCCTTGCT	1	0.000925926
TCGAGCAA	1	0.000925926
TCGGGAAG	1	0.000925926
TCTAGATA	1	0.000925926
TCTCATTC	1	0.000925926
TCTGATCA	1	0.000925926
TCTTATCT	1	0.000925926
TCTTATTC	1	0.000925926
TGAAGTAC	1	0.000925926
TGACATGA	1	0.000925926
TGATTTCT	1	0.000925926
TGGACAAA	1	0.000925926
TGGACGGT	1	0.000925926
TGGCAATG	1	0.000925926
TGGTAAAA	1	0.000925926
TGGTCATG	1	0.000925926
TGGTGGTG	1	0.000925926
TGGTGTGG	1	0.000925926
TGTACCCA	1	0.000925926
TGTAGTGG	1	0.000925926
TGTATACT	1	0.000925926
TGTCCCTG	1	0.000925926
TGTTATCC	1	0.000925926
TGTTATCT	1	0.000925926
TGTTCCAA	1	0.000925926
TGTTGCCA	1	0.000925926
TGTTTGCT	1	0.000925926
TTAACACG	1	0.000925926
TTAATCTT	1	0.000925926
TTACGAAA	1	0.000925926
TTAGACAT	1	0.000925926
TTATTATT	1	0.000925926
TTATTTCC	1	0.000925926
TTCACAGC	1	0.000925926
TTCAGGTA	1	0.000925926
TTCAGGTG	1	0.000925926
TTCATGGA	1	0.000925926
TTCCCACA	1	0.000925926
TTCCCTCT	1	0.000925926
TTCCTCTA	1	0.000925926
TTCTATCT	1	0.000925926
TTCTTTCA	1	0.000925926
TTCTTTCC	1	0.000925926
TTGATCCT	1	0.000925926
TTGATGAT	1	0.000925926
TTGCAACC	1	0.000925926
TTGCTTTG	1	0.000925926
TTGGGTAA	1	0.000925926
TTGGTAAT	1	0.000925926
TTGGTCAA	1	0.000925926
TTGTCTTC	1	0.000925926
TTGTTCAG	1	0.000925926
TTTACCCG	1	0.000925926
TTTACTTG	1	0.000925926
TTTCATCA	1	0.000925926
TTTCATCC	1	0.000925926
TTTCCACA	1	0.000925926
TTTCCTCC	1	0.000925926
TTTCGTAA	1	0.000925926
TTTCTCCA	1	0.000925926
TTTCTGTC	1	0.000925926
TTTGAAAG	1	0.000925926
TTTGAGGT	1	0.000925926
TTTGGACT	1	0.000925926
TTTGGGGC	1	0.000925926
TTTTGGAT	1	0.000925926
TTTTTTTG	1	0.000925926
AAAAAAAA	0	0
AAAAAAAC	0	0
AAAAAAAG	0	0
AAAAAACA	0	0
AAAAAACC	0	0
AAAAAACG	0	0
AAAAAACT	0	0
AAAAAAGA	0	0
AAAAAAGC	0	0
AAAAAAGG	0	0
AAAAAAGT	0	0
AAAAAATA	0	0
AAAAAATC	0	0
AAAAAATG	0	0
AAAAAATT	0	0
AAAAACAA	0	0
AAAAACAC	0	0
AAAAACAG	0	0
AAAAACAT	0	0
AAAAACCA	0	0
AAAAACCC	0	0
AAAAACCG	0	0
AAAAACCT	0	0
AAAAACGA	0	0
AAAAACGC	0	0
AAAAACGG	0	0
AAAAACGT	0	0
AAAAACTA	0	0
AAAAACTC	0	0
AAAAACTG	0	0
AAAAACTT	0	0
AAAAAGAA	0	0
AAAAAGAC	0	0
AAAAAGAG	0	0
AAAAAGAT	0	0
AAAAAGCA	0	0
AAAAAGCC	0	0
AAAAAGCG	0	0
AAAAAGCT	0	0
AAAAAGGA	0	0
AAAAAGGC	0	0
AAAAAGGG	0	0
AAAAAGGT	0	0
AAAAAGTA	0	0
AAAAAGTC	0	0
AAAAAGTG	0	0
AAAAAGTT	0	0
AAAAATAA	0	0
AAAAATAC	0	0
AAAAATAG	0	0
AAAAATAT	0	0
AAAAATCA	0	0
AAAAATCC	0	0
AAAAATCG	0	0
AAAAATCT	0	0
AAAAATGA	0	0
AAAAATGC	0	0
AAAAATGG	0	0
AAAAATGT	0	0
AAAAATTA	0	0
AAAAATTC	0	0
AAAAATTG	0	0
AAAAATTT	0	0
AAAACAAA	0	0
AAAACAAC	0	0
AAAACAAG	0	0
AAAACAAT	0	0
AAAACACA	0	0
AAAACACC	0	0
AAAACACG	0	0
AAAACACT	0	0
AAAACAGA	0	0
AAAACAGC	0	0
AAAACAGG	0	0
AAAACAGT	0	0
AAAACATA	0	0
AAAACATC	0	0
AAAACATG	0	0
AAAACATT	0	0
AAAACCAA	0	0
AAAACCAC	0	0
AAAACCAG	0	0
AAAACCAT	0	0
AAAACCCA	0	0
AAAACCCC	0	0
AAAACCCG	0	0
AAAACCCT	0	0
AAAACCGA	0	0
AAAACCGC	0	0
AAAACCGG	0	0
AAAACCGT	0	0
AAAACCTA	0	0
AAAACCTC	0	0
AAAACCTG	0	0
AAAACCTT	0	0
AAAACGAA	0	0
AAAACGAC	0	0
AAAACGAG	0	0
AAAACGAT	0	0
AAAACGCA	0	0
AAAACGCC	0	0
AAAACGCG	0	0
AAAACGCT	0	0
AAAACGGA	0	0
AAAACGGC	0	0
AAAACGGG	0	0
AAAACGGT	0	0
AAAACGTA	0	0
AAAACGTC	0	0
AAAACGTG	0	0
AAAACGTT	0	0
AAAACTAA	0	0
AAAACTAC	0	0
AAAACTAG	0	0
AAAACTAT	0	0
AAAACTCA	0	0
AAAACTCC	0	0
AAAACTCG	0	0
AAAACTCT	0	0
AAAACTGA	0	0
AAAACTGC	0	0
AAAACTGG	0	0
AAAACTGT	0	0
AAAACTTA	0	0
AAAACTTC	0	0
AAAACTTG	0	0
AAAACTTT	0	0
AAAAGAAA	0	0
AAAAGAAC	0	0
AAAAGAAG	0	0
AAAAGAAT	0	0
AAAAGACA	0	0
AAAAGACC	0	0
AAAAGACG	0	0
AAAAGACT	0	0
AAAAGAGA	0	0
AAAAGAGC	0	0
AAAAGAGG	0	0
AAAAGAGT	0	0
AAAAGATA	0	0
AAAAGATC	0	0
AAAAGATG	0	0
AAAAGATT	0	0
AAAAGCAA	0	0
AAAAGCAC	0	0
AAAAGCAG	0	0
AAAAGCAT	0	0
AAAAGCCA	0	0
AAAAGCCC	0	0
AAAAGCCG	0	0
AAAAGCCT	0	0
AAAAGCGA	0	0
AAAAGCGC	0	0
AAAAGCGG	0	0
AAAAGCGT	0	0
AAAAGCTA	0	0
AAAAGCTC	0	0
AAAAGCTG	0	0
AAAAGCTT	0	0
AAAAGGAA	0	0
AAAAGGAC	0	0
AAAAGGAG	0	0
AAAAGGAT	0	0
AAAAGGCA	0	0
AAAAGGCC	0	0
AAAAGGCG	0	0
AAAAGGCT	0	0
AAAAGGGA	0	0
AAAAGGGC	0	0
AAAAGGGG	0	0
AAAAGGGT	0	0
AAAAGGTA	0	0
AAAAGGTC	0	0
AAAAGGTG	0	0
AAAAGGTT	0	0
AAAAGTAA	0	0
AAAAGTAC	0	0
AAAAGTAG	0	0
AAAAGTAT	0	0
AAAAGTCA	0	0
AAAAGTCC	0	0
AAAAGTCG	0	0
AAAAGTCT	0	0
AAAAGTGA	0	0
AAAAGTGG	0	0
AAAAGTGT	0	0
AAAAGTTA	0	0
AAAAGTTC	0	0
AAAAGTTG	0	0
AAAAGTTT	0	0
AAAATAAA	0	0
AAAATAAC	0	0
AAAATAAG	0	0
AAAATAAT	0	0
AAAATACA	0	0
AAAATACC	0	0
AAAATACG	0	0
AAAATACT	0	0
AAAATAGA	0	0
AAAATAGC	0	0
AAAATAGG	0	0
AAAATAGT	0	0
AAAATATA	0	0
AAAATATC	0	0
AAAATATG	0	0
AAAATATT	0	0
AAAATCAA	0	0
AAAATCAC	0	0
AAAATCAG	0	0
AAAATCAT	0	0
AAAATCCA	0	0
AAAATCCC	0	0
AAAATCCG	0	0
AAAATCCT	0	0
AAAATCGA	0	0
AAAATCGC	0	0
AAAATCGG	0	0
AAAATCGT	0	0
AAAATCTA	0	0
AAAATCTC	0	0
AAAATCTG	0	0
AAAATCTT	0	0
AAAATGAA	0	0
AAAATGAC	0	0
AAAATGAG	0	0
AAAATGAT	0	0
AAAATGCA	0	0
AAAATGCC	0	0
AAAATGCG	0	0
AAAATGCT	0	0
AAAATGGA	0	0
AAAATGGC	0	0
AAAATGGG	0	0
AAAATGGT	0	0
AAAATGTA	0	0
AAAATGTC	0	0
AAAATGTG	0	0
AAAATGTT	0	0
AAAATTAA	0	0
AAAATTAC	0	0
AAAATTAG	0	0
AAAATTAT	0	0
AAAATTCA	0	0
AAAATTCC	0	0
AAAATTCG	0	0
AAAATTCT	0	0
AAAATTGA	0	0
AAAATTGC	0	0
AAAATTGG	0	0
AAAATTGT	0	0
AAAATTTA	0	0
AAAATTTC	0	0
AAAATTTG	0	0
AAAATTTT	0	0
AAACAAAA	0	0
AAACAAAC	0	0
AAACAAAG	0	0
AAACAAAT	0	0
AAACAACA	0	0
AAACAACC	0	0
AAACAACG	0	0
AAACAACT	0	0
AAACAAGA	0	0
AAACAAGC	0	0
AAACAAGG	0	0
AAACAAGT	0	0
AAACAATA	0	0
AAACAATC	0	0
AAACAATG	0	0
AAACAATT	0	0
AAACACAA	0	0
AAACACAC	0	0
AAACACAG	0	0
AAACACAT	0	0
AAACACCA	0	0
AAACACCG	0	0
AAACACCT	0	0
AAACACGA	0	0
AAACACGC	0	0
AAACACGG	0	0
AAACACGT	0	0
AAACACTA	0	0
AAACACTC	0	0
AAACACTG	0	0
AAACACTT	0	0
AAACAGAA	0	0
AAACAGAC	0	0
AAACAGAG	0	0
AAACAGAT	0	0
AAACAGCA	0	0
AAACAGCC	0	0
AAACAGCG	0	0
AAACAGCT	0	0
AAACAGGA	0	0
AAACAGGC	0	0
AAACAGGG	0	0
AAACAGGT	0	0
AAACAGTA	0	0
AAACAGTC	0	0
AAACAGTG	0	0
AAACAGTT	0	0
AAACATAA	0	0
AAACATAC	0	0
AAACATAG	0	0
AAACATAT	0	0
AAACATCA	0	0
AAACATCC	0	0
AAACATCG	0	0
AAACATCT	0	0
AAACATGA	0	0
AAACATGC	0	0
AAACATGG	0	0
AAACATGT	0	0
AAACATTA	0	0
AAACATTC	0	0
AAACATTG	0	0
AAACATTT	0	0
AAACCAAA	0	0
AAACCAAC	0	0
AAACCAAG	0	0
AAACCAAT	0	0
AAACCACA	0	0
AAACCACC	0	0
AAACCACG	0	0
AAACCACT	0	0
AAACCAGC	0	0
AAACCAGG	0	0
AAACCAGT	0	0
AAACCATA	0	0
AAACCATC	0	0
AAACCATG	0	0
AAACCATT	0	0
AAACCCAA	0	0
AAACCCAC	0	0
AAACCCAG	0	0
AAACCCAT	0	0
AAACCCCA	0	0
AAACCCCC	0	0
AAACCCCG	0	0
AAACCCCT	0	0
AAACCCGA	0	0
AAACCCGC	0	0
AAACCCGG	0	0
AAACCCGT	0	0
AAACCCTA	0	0
AAACCCTC	0	0
AAACCCTG	0	0
AAACCCTT	0	0
AAACCGAA	0	0
AAACCGAC	0	0
AAACCGAG	0	0
AAACCGAT	0	0
AAACCGCA	0	0
AAACCGCC	0	0
AAACCGCG	0	0
AAACCGCT	0	0
AAACCGGA	0	0
AAACCGGC	0	0
AAACCGGG	0	0
AAACCGGT	0	0
AAACCGTA	0	0
AAACCGTC	0	0
AAACCGTG	0	0
AAACCGTT	0	0
AAACCTAA	0	0
AAACCTAC	0	0
AAACCTAG	0	0
AAACCTAT	0	0
AAACCTCA	0	0
AAACCTCC	0	0
AAACCTCG	0	0
AAACCTCT	0	0
AAACCTGA	0	0
AAACCTGC	0	0
AAACCTGG	0	0
AAACCTGT	0	0
AAACCTTA	0	0
AAACCTTC	0	0
AAACCTTG	0	0
AAACCTTT	0	0
AAACGAAA	0	0
AAACGAAC	0	0
AAACGAAG	0	0
AAACGAAT	0	0
AAACGACA	0	0
AAACGACC	0	0
AAACGACG	0	0
AAACGACT	0	0
AAACGAGA	0	0
AAACGAGC	0	0
AAACGAGG	0	0
AAACGAGT	0	0
AAACGATA	0	0
AAACGATC	0	0
AAACGATG	0	0
AAACGATT	0	0
AAACGCAA	0	0
AAACGCAC	0	0
AAACGCAG	0	0
AAACGCAT	0	0
AAACGCCA	0	0
AAACGCCC	0	0
AAACGCCG	0	0
AAACGCCT	0	0
AAACGCGA	0	0
AAACGCGC	0	0
AAACGCGG	0	0
AAACGCGT	0	0
AAACGCTA	0	0
AAACGCTC	0	0
AAACGCTG	0	0
AAACGCTT	0	0
AAACGGAA	0	0
AAACGGAC	0	0
AAACGGAG	0	0
AAACGGAT	0	0
AAACGGCA	0	0
AAACGGCC	0	0
AAACGGCG	0	0
AAACGGCT	0	0
AAACGGGA	0	0
AAACGGGC	0	0
AAACGGGG	0	0
AAACGGGT	0	0
AAACGGTA	0	0
AAACGGTC	0	0
AAACGGTG	0	0
AAACGGTT	0	0
AAACGTAC	0	0
AAACGTAG	0	0
AAACGTAT	0	0
AAACGTCC	0	0
AAACGTCG	0	0
AAACGTCT	0	0
AAACGTGA	0	0
AAACGTGC	0	0
AAACGTGG	0	0
AAACGTGT	0	0
AAACGTTA	0	0
AAACGTTC	0	0
AAACGTTG	0	0
AAACGTTT	0	0
AAACTAAA	0	0
AAACTAAC	0	0
AAACTAAG	0	0
AAACTAAT	0	0
AAACTACA	0	0
AAACTACC	0	0
AAACTACG	0	0
AAACTACT	0	0
AAACTAGA	0	0
AAACTAGC	0	0
AAACTAGG	0	0
AAACTAGT	0	0
AAACTATA	0	0
AAACTATC	0	0
AAACTATG	0	0
AAACTATT	0	0
AAACTCAA	0	0
AAACTCAC	0	0
AAACTCAG	0	0
AAACTCAT	0	0
AAACTCCA	0	0
AAACTCCC	0	0
AAACTCCG	0	0
AAACTCCT	0	0
AAACTCGA	0	0
AAACTCGC	0	0
AAACTCGG	0	0
AAACTCGT	0	0
AAACTCTA	0	0
AAACTCTC	0	0
AAACTCTG	0	0
AAACTCTT	0	0
AAACTGAA	0	0
AAACTGAC	0	0
AAACTGAG	0	0
AAACTGAT	0	0
AAACTGCA	0	0
AAACTGCC	0	0
AAACTGCG	0	0
AAACTGCT	0	0
AAACTGGA	0	0
AAACTGGC	0	0
AAACTGGG	0	0
AAACTGGT	0	0
AAACTGTA	0	0
AAACTGTC	0	0
AAACTGTG	0	0
AAACTGTT	0	0
AAACTTAA	0	0
AAACTTAC	0	0
AAACTTAG	0	0
AAACTTAT	0	0
AAACTTCA	0	0
AAACTTCC	0	0
AAACTTCG	0	0
AAACTTCT	0	0
AAACTTGC	0	0
AAACTTGG	0	0
AAACTTGT	0	0
AAACTTTA	0	0
AAACTTTC	0	0
AAACTTTG	0	0
AAACTTTT	0	0
AAAGAAAA	0	0
AAAGAAAC	0	0
AAAGAAAG	0	0
AAAGAAAT	0	0
AAAGAACA	0	0
AAAGAACC	0	0
AAAGAACG	0	0
AAAGAACT	0	0
AAAGAAGA	0	0
AAAGAAGC	0	0
AAAGAAGG	0	0
AAAGAAGT	0	0
AAAGAATA	0	0
AAAGAATC	0	0
AAAGAATG	0	0
AAAGAATT	0	0
AAAGACAA	0	0
AAAGACAC	0	0
AAAGACAG	0	0
AAAGACAT	0	0
AAAGACCA	0	0
AAAGACCC	0	0
AAAGACCG	0	0
AAAGACCT	0	0
AAAGACGA	0	0
AAAGACGC	0	0
AAAGACGG	0	0
AAAGACGT	0	0
AAAGACTA	0	0
AAAGACTC	0	0
AAAGACTG	0	0
AAAGACTT	0	0
AAAGAGAA	0	0
AAAGAGAC	0	0
AAAGAGAG	0	0
AAAGAGAT	0	0
AAAGAGCA	0	0
AAAGAGCC	0	0
AAAGAGCG	0	0
AAAGAGCT	0	0
AAAGAGGA	0	0
AAAGAGGC	0	0
AAAGAGGG	0	0
AAAGAGGT	0	0
AAAGAGTA	0	0
AAAGAGTC	0	0
AAAGAGTG	0	0
AAAGAGTT	0	0
AAAGATAA	0	0
AAAGATAC	0	0
AAAGATAG	0	0
AAAGATAT	0	0
AAAGATCA	0	0
AAAGATCC	0	0
AAAGATCG	0	0
AAAGATCT	0	0
AAAGATGA	0	0
AAAGATGC	0	0
AAAGATGG	0	0
AAAGATGT	0	0
AAAGATTA	0	0
AAAGATTC	0	0
AAAGATTG	0	0
AAAGATTT	0	0
AAAGCAAA	0	0
AAAGCAAC	0	0
AAAGCAAG	0	0
AAAGCAAT	0	0
AAAGCACA	0	0
AAAGCACC	0	0
AAAGCACG	0	0
AAAGCACT	0	0
AAAGCAGA	0	0
AAAGCAGC	0	0
AAAGCAGG	0	0
AAAGCAGT	0	0
AAAGCATA	0	0
AAAGCATC	0	0
AAAGCATG	0	0
AAAGCATT	0	0
AAAGCCAA	0	0
AAAGCCAC	0	0
AAAGCCAG	0	0
AAAGCCAT	0	0
AAAGCCCA	0	0
AAAGCCCC	0	0
AAAGCCCG	0	0
AAAGCCCT	0	0
AAAGCCGA	0	0
AAAGCCGC	0	0
AAAGCCGG	0	0
AAAGCCGT	0	0
AAAGCCTA	0	0
AAAGCCTC	0	0
AAAGCCTG	0	0
AAAGCCTT	0	0
AAAGCGAA	0	0
AAAGCGAC	0	0
AAAGCGAG	0	0
AAAGCGAT	0	0
AAAGCGCA	0	0
AAAGCGCC	0	0
AAAGCGCG	0	0
AAAGCGCT	0	0
AAAGCGGA	0	0
AAAGCGGC	0	0
AAAGCGGG	0	0
AAAGCGGT	0	0
AAAGCGTA	0	0
AAAGCGTC	0	0
AAAGCGTG	0	0
AAAGCGTT	0	0
AAAGCTAC	0	0
AAAGCTAG	0	0
AAAGCTAT	0	0
AAAGCTCA	0	0
AAAGCTCC	0	0
AAAGCTCG	0	0
AAAGCTCT	0	0
AAAGCTGA	0	0
AAAGCTGC	0	0
AAAGCTGG	0	0
AAAGCTGT	0	0
AAAGCTTA	0	0
AAAGCTTC	0	0
AAAGCTTG	0	0
AAAGCTTT	0	0
AAAGGAAA	0	0
AAAGGAAC	0	0
AAAGGAAG	0	0
AAAGGAAT	0	0
AAAGGACA	0	0
AAAGGACC	0	0
AAAGGACG	0	0
AAAGGACT	0	0
AAAGGAGA	0	0
AAAGGAGC	0	0
AAAGGAGG	0	0
AAAGGAGT	0	0
AAAGGATA	0	0
AAAGGATC	0	0
AAAGGATG	0	0
AAAGGATT	0	0
AAAGGCAA	0	0
AAAGGCAC	0	0
AAAGGCAG	0	0
AAAGGCAT	0	0
AAAGGCCA	0	0
AAAGGCCC	0	0
AAAGGCCG	0	0
AAAGGCCT	0	0
AAAGGCGA	0	0
AAAGGCGC	0	0
AAAGGCGG	0	0
AAAGGCGT	0	0
AAAGGCTA	0	0
AAAGGCTC	0	0
AAAGGCTG	0	0
AAAGGCTT	0	0
AAAGGGAA	0	0
AAAGGGAC	0	0
AAAGGGAG	0	0
AAAGGGAT	0	0
AAAGGGCA	0	0
AAAGGGCC	0	0
AAAGGGCG	0	0
AAAGGGCT	0	0
AAAGGGGA	0	0
AAAGGGGC	0	0
AAAGGGGG	0	0
AAAGGGGT	0	0
AAAGGGTA	0	0
AAAGGGTC	0	0
AAAGGGTG	0	0
AAAGGGTT	0	0
AAAGGTAA	0	0
AAAGGTAC	0	0
AAAGGTAG	0	0
AAAGGTAT	0	0
AAAGGTCA	0	0
AAAGGTCC	0	0
AAAGGTCG	0	0
AAAGGTCT	0	0
AAAGGTGA	0	0
AAAGGTGC	0	0
AAAGGTGG	0	0
AAAGGTGT	0	0
AAAGGTTA	0	0
AAAGGTTC	0	0
AAAGGTTG	0	0
AAAGGTTT	0	0
AAAGTAAA	0	0
AAAGTAAC	0	0
AAAGTAAG	0	0
AAAGTAAT	0	0
AAAGTACA	0	0
AAAGTACC	0	0
AAAGTACG	0	0
AAAGTACT	0	0
AAAGTAGA	0	0
AAAGTAGC	0	0
AAAGTAGG	0	0
AAAGTAGT	0	0
AAAGTATA	0	0
AAAGTATC	0	0
AAAGTATG	0	0
AAAGTATT	0	0
AAAGTCAA	0	0
AAAGTCAC	0	0
AAAGTCAG	0	0
AAAGTCAT	0	0
AAAGTCCA	0	0
AAAGTCCC	0	0
AAAGTCCG	0	0
AAAGTCCT	0	0
AAAGTCGA	0	0
AAAGTCGC	0	0
AAAGTCGG	0	0
AAAGTCGT	0	0
AAAGTCTA	0	0
AAAGTCTC	0	0
AAAGTCTG	0	0
AAAGTCTT	0	0
AAAGTGAA	0	0
AAAGTGAC	0	0
AAAGTGAG	0	0
AAAGTGAT	0	0
AAAGTGCA	0	0
AAAGTGCC	0	0
AAAGTGCG	0	0
AAAGTGCT	0	0
AAAGTGGA	0	0
AAAGTGGC	0	0
AAAGTGGG	0	0
AAAGTGGT	0	0
AAAGTGTA	0	0
AAAGTGTC	0	0
AAAGTGTG	0	0
AAAGTGTT	0	0
AAAGTTAA	0	0
AAAGTTAC	0	0
AAAGTTAG	0	0
AAAGTTAT	0	0
AAAGTTCA	0	0
AAAGTTCC	0	0
AAAGTTCG	0	0
AAAGTTCT	0	0
AAAGTTGA	0	0
AAAGTTGC	0	0
AAAGTTGG	0	0
AAAGTTGT	0	0
AAAGTTTA	0	0
AAAGTTTC	0	0
AAAGTTTG	0	0
AAAGTTTT	0	0
AAATAAAA	0	0
AAATAAAC	0	0
AAATAAAG	0	0
AAATAAAT	0	0
AAATAACA	0	0
AAATAACC	0	0
AAATAACG	0	0
AAATAACT	0	0
AAATAAGA	0	0
AAATAAGC	0	0
AAATAAGG	0	0
AAATAAGT	0	0
AAATAATA	0	0
AAATAATC	0	0
AAATAATG	0	0
AAATAATT	0	0
AAATACAA	0	0
AAATACAC	0	0
AAATACAG	0	0
AAATACAT	0	0
AAATACCA	0	0
AAATACCC	0	0
AAATACCG	0	0
AAATACCT	0	0
AAATACGA	0	0
AAATACGC	0	0
AAATACGG	0	0
AAATACGT	0	0
AAATACTA	0	0
AAATACTC	0	0
AAATACTG	0	0
AAATACTT	0	0
AAATAGAA	0	0
AAATAGAC	0	0
AAATAGAG	0	0
AAATAGAT	0	0
AAATAGCA	0	0
AAATAGCC	0	0
AAATAGCG	0	0
AAATAGCT	0	0
AAATAGGA	0	0
AAATAGGC	0	0
AAATAGGG	0	0
AAATAGGT	0	0
AAATAGTA	0	0
AAATAGTC	0	0
AAATAGTG	0	0
AAATAGTT	0	0
AAATATAA	0	0
AAATATAC	0	0
AAATATAG	0	0
AAATATAT	0	0
AAATATCA	0	0
AAATATCC	0	0
AAATATCG	0	0
AAATATCT	0	0
AAATATGA	0	0
AAATATGG	0	0
AAATATGT	0	0
AAATATTA	0	0
AAATATTC	0	0
AAATATTG	0	0
AAATATTT	0	0
AAATCAAA	0	0
AAATCAAC	0	0
AAATCAAG	0	0
AAATCAAT	0	0
AAATCACA	0	0
AAATCACC	0	0
AAATCACG	0	0
AAATCACT	0	0
AAATCAGA	0	0
AAATCAGC	0	0
AAATCAGG	0	0
AAATCAGT	0	0
AAATCATA	0	0
AAATCATC	0	0
AAATCATG	0	0
AAATCATT	0	0
AAATCCAA	0	0
AAATCCAC	0	0
AAATCCAG	0	0
AAATCCAT	0	0
AAATCCCA	0	0
AAATCCCC	0	0
AAATCCCG	0	0
AAATCCCT	0	0
AAATCCGA	0	0
AAATCCGC	0	0
AAATCCGG	0	0
AAATCCGT	0	0
AAATCCTA	0	0
AAATCCTC	0	0
AAATCCTG	0	0
AAATCCTT	0	0
AAATCGAA	0	0
AAATCGAC	0	0
AAATCGAG	0	0
AAATCGAT	0	0
AAATCGCA	0	0
AAATCGCC	0	0
AAATCGCG	0	0
AAATCGCT	0	0
AAATCGGA	0	0
AAATCGGC	0	0
AAATCGGG	0	0
AAATCGGT	0	0
AAATCGTA	0	0
AAATCGTC	0	0
AAATCGTG	0	0
AAATCGTT	0	0
AAATCTAA	0	0
AAATCTAC	0	0
AAATCTAG	0	0
AAATCTAT	0	0
AAATCTCA	0	0
AAATCTCC	0	0
AAATCTCG	0	0
AAATCTCT	0	0
AAATCTGA	0	0
AAATCTGC	0	0
AAATCTGG	0	0
AAATCTGT	0	0
AAATCTTA	0	0
AAATCTTC	0	0
AAATCTTG	0	0
AAATCTTT	0	0
AAATGAAA	0	0
AAATGAAC	0	0
AAATGAAG	0	0
AAATGAAT	0	0
AAATGACA	0	0
AAATGACC	0	0
AAATGACG	0	0
AAATGACT	0	0
AAATGAGA	0	0
AAATGAGC	0	0
AAATGAGG	0	0
AAATGAGT	0	0
AAATGATA	0	0
AAATGATC	0	0
AAATGATG	0	0
AAATGATT	0	0
AAATGCAA	0	0
AAATGCAC	0	0
AAATGCAG	0	0
AAATGCAT	0	0
AAATGCCA	0	0
AAATGCCC	0	0
AAATGCCG	0	0
AAATGCCT	0	0
AAATGCGA	0	0
AAATGCGC	0	0
AAATGCGG	0	0
AAATGCGT	0	0
AAATGCTA	0	0
AAATGCTC	0	0
AAATGCTG	0	0
AAATGCTT	0	0
AAATGGAA	0	0
AAATGGAC	0	0
AAATGGAG	0	0
AAATGGAT	0	0
AAATGGCA	0	0
AAATGGCC	0	0
AAATGGCG	0	0
AAATGGCT	0	0
AAATGGGA	0	0
AAATGGGC	0	0
AAATGGGG	0	0
AAATGGGT	0	0
AAATGGTA	0	0
AAATGGTC	0	0
AAATGGTG	0	0
AAATGGTT	0	0
AAATGTAA	0	0
AAATGTAC	0	0
AAATGTAG	0	0
AAATGTCA	0	0
AAATGTCC	0	0
AAATGTCG	0	0
AAATGTCT	0	0
AAATGTGA	0	0
AAATGTGC	0	0
AAATGTGG	0	0
AAATGTGT	0	0
AAATGTTA	0	0
AAATGTTC	0	0
AAATGTTG	0	0
AAATGTTT	0	0
AAATTAAA	0	0
AAATTAAC	0	0
AAATTAAG	0	0
AAATTAAT	0	0
AAATTACA	0	0
AAATTACC	0	0
AAATTACG	0	0
AAATTACT	0	0
AAATTAGA	0	0
AAATTAGC	0	0
AAATTAGG	0	0
AAATTAGT	0	0
AAATTATA	0	0
AAATTATC	0	0
AAATTATG	0	0
AAATTATT	0	0
AAATTCAA	0	0
AAATTCAC	0	0
AAATTCAG	0	0
AAATTCAT	0	0
AAATTCCA	0	0
AAATTCCC	0	0
AAATTCCG	0	0
AAATTCCT	0	0
AAATTCGA	0	0
AAATTCGC	0	0
AAATTCGG	0	0
AAATTCGT	0	0
AAATTCTA	0	0
AAATTCTC	0	0
AAATTCTG	0	0
AAATTCTT	0	0
AAATTGAA	0	0
AAATTGAC	0	0
AAATTGAG	0	0
AAATTGAT	0	0
AAATTGCA	0	0
AAATTGCC	0	0
AAATTGCG	0	0
AAATTGCT	0	0
AAATTGGA	0	0
AAATTGGC	0	0
AAATTGGG	0	0
AAATTGGT	0	0
AAATTGTA	0	0
AAATTGTC	0	0
AAATTGTG	0	0
AAATTGTT	0	0
AAATTTAC	0	0
AAATTTAG	0	0
AAATTTCA	0	0
AAATTTCC	0	0
AAATTTCG	0	0
AAATTTCT	0	0
AAATTTGA	0	0
AAATTTGC	0	0
AAATTTGG	0	0
AAATTTGT	0	0
AAATTTTA	0	0
AAATTTTC	0	0
AAATTTTG	0	0
AAATTTTT	0	0
AACAAAAA	0	0
AACAAAAC	0	0
AACAAAAG	0	0
AACAAAAT	0	0
AACAAACA	0	0
AACAAACC	0	0
AACAAACG	0	0
AACAAACT	0	0
AACAAAGA	0	0
AACAAAGC	0	0
AACAAAGG	0	0
AACAAAGT	0	0
AACAAATA	0	0
AACAAATC	0	0
AACAAATG	0	0
AACAAATT	0	0
AACAACAA	0	0
AACAACAC	0	0
AACAACAG	0	0
AACAACAT	0	0
AACAACCA	0	0
AACAACCC	0	0
AACAACCG	0	0
AACAACCT	0	0
AACAACGA	0	0
AACAACGC	0	0
AACAACGG	0	0
AACAACGT	0	0
AACAACTA	0	0
AACAACTC	0	0
AACAACTG	0	0
AACAACTT	0	0
AACAAGAA	0	0
AACAAGAC	0	0
AACAAGAG	0	0
AACAAGAT	0	0
AACAAGCA	0	0
AACAAGCC	0	0
AACAAGCG	0	0
AACAAGCT	0	0
AACAAGGA	0	0
AACAAGGC	0	0
AACAAGGG	0	0
AACAAGGT	0	0
AACAAGTA	0	0
AACAAGTC	0	0
AACAAGTG	0	0
AACAAGTT	0	0
AACAATAC	0	0
AACAATAG	0	0
AACAATAT	0	0
AACAATCA	0	0
AACAATCC	0	0
AACAATCT	0	0
AACAATGA	0	0
AACAATGC	0	0
AACAATGG	0	0
AACAATGT	0	0
AACAATTA	0	0
AACAATTC	0	0
AACAATTG	0	0
AACAATTT	0	0
AACACAAA	0	0
AACACAAC	0	0
AACACAAG	0	0
AACACAAT	0	0
AACACACA	0	0
AACACACC	0	0
AACACACG	0	0
AACACACT	0	0
AACACAGA	0	0
AACACAGC	0	0
AACACAGG	0	0
AACACAGT	0	0
AACACATA	0	0
AACACATC	0	0
AACACATG	0	0
AACACATT	0	0
AACACCAA	0	0
AACACCAC	0	0
AACACCAG	0	0
AACACCAT	0	0
AACACCCA	0	0
AACACCCC	0	0
AACACCCG	0	0
AACACCCT	0	0
AACACCGA	0	0
AACACCGC	0	0
AACACCGG	0	0
AACACCGT	0	0
AACACCTA	0	0
AACACCTC	0	0
AACACCTG	0	0
AACACCTT	0	0
AACACGAA	0	0
AACACGAC	0	0
AACACGAG	0	0
AACACGAT	0	0
AACACGCA	0	0
AACACGCC	0	0
AACACGCG	0	0
AACACGCT	0	0
AACACGGA	0	0
AACACGGC	0	0
AACACGGG	0	0
AACACGGT	0	0
AACACGTA	0	0
AACACGTC	0	0
AACACGTG	0	0
AACACGTT	0	0
AACACTAA	0	0
AACACTAC	0	0
AACACTAG	0	0
AACACTAT	0	0
AACACTCA	0	0
AACACTCC	0	0
AACACTCG	0	0
AACACTCT	0	0
AACACTGA	0	0
AACACTGC	0	0
AACACTGG	0	0
AACACTGT	0	0
AACACTTA	0	0
AACACTTC	0	0
AACACTTG	0	0
AACACTTT	0	0
AACAGAAA	0	0
AACAGAAC	0	0
AACAGAAG	0	0
AACAGAAT	0	0
AACAGACA	0	0
AACAGACC	0	0
AACAGACG	0	0
AACAGACT	0	0
AACAGAGA	0	0
AACAGAGC	0	0
AACAGAGG	0	0
AACAGAGT	0	0
AACAGATA	0	0
AACAGATC	0	0
AACAGATG	0	0
AACAGATT	0	0
AACAGCAA	0	0
AACAGCAC	0	0
AACAGCAG	0	0
AACAGCAT	0	0
AACAGCCA	0	0
AACAGCCC	0	0
AACAGCCG	0	0
AACAGCCT	0	0
AACAGCGA	0	0
AACAGCGC	0	0
AACAGCGG	0	0
AACAGCGT	0	0
AACAGCTA	0	0
AACAGCTC	0	0
AACAGCTG	0	0
AACAGCTT	0	0
AACAGGAA	0	0
AACAGGAC	0	0
AACAGGAG	0	0
AACAGGAT	0	0
AACAGGCA	0	0
AACAGGCC	0	0
AACAGGCG	0	0
AACAGGCT	0	0
AACAGGGA	0	0
AACAGGGC	0	0
AACAGGGG	0	0
AACAGGGT	0	0
AACAGGTA	0	0
AACAGGTC	0	0
AACAGGTG	0	0
AACAGGTT	0	0
AACAGTAA	0	0
AACAGTAC	0	0
AACAGTAG	0	0
AACAGTAT	0	0
AACAGTCA	0	0
AACAGTCC	0	0
AACAGTCG	0	0
AACAGTCT	0	0
AACAGTGA	0	0
AACAGTGC	0	0
AACAGTGG	0	0
AACAGTGT	0	0
AACAGTTA	0	0
AACAGTTC	0	0
AACAGTTG	0	0
AACAGTTT	0	0
AACATAAA	0	0
AACATAAC	0	0
AACATAAG	0	0
AACATAAT	0	0
AACATACA	0	0
AACATACC	0	0
AACATACG	0	0
AACATACT	0	0
AACATAGA	0	0
AACATAGC	0	0
AACATAGG	0	0
AACATAGT	0	0
AACATATA	0	0
AACATATC	0	0
AACATATG	0	0
AACATATT	0	0
AACATCAA	0	0
AACATCAC	0	0
AACATCAG	0	0
AACATCAT	0	0
AACATCCA	0	0
AACATCCC	0	0
AACATCCG	0	0
AACATCCT	0	0
AACATCGA	0	0
AACATCGC	0	0
AACATCGG	0	0
AACATCGT	0	0
AACATCTA	0	0
AACATCTC	0	0
AACATCTG	0	0
AACATCTT	0	0
AACATGAA	0	0
AACATGAC	0	0
AACATGAG	0	0
AACATGAT	0	0
AACATGCA	0	0
AACATGCC	0	0
AACATGCG	0	0
AACATGCT	0	0
AACATGGA	0	0
AACATGGC	0	0
AACATGGG	0	0
AACATGGT	0	0
AACATGTA	0	0
AACATGTC	0	0
AACATGTG	0	0
AACATGTT	0	0
AACATTAA	0	0
AACATTAC	0	0
AACATTAG	0	0
AACATTAT	0	0
AACATTCA	0	0
AACATTCC	0	0
AACATTCG	0	0
AACATTCT	0	0
AACATTGA	0	0
AACATTGC	0	0
AACATTGG	0	0
AACATTGT	0	0
AACATTTA	0	0
AACATTTC	0	0
AACATTTG	0	0
AACCAAAA	0	0
AACCAAAC	0	0
AACCAAAG	0	0
AACCAAAT	0	0
AACCAACA	0	0
AACCAACC	0	0
AACCAACG	0	0
AACCAACT	0	0
AACCAAGA	0	0
AACCAAGC	0	0
AACCAAGG	0	0
AACCAAGT	0	0
AACCAATA	0	0
AACCAATC	0	0
AACCAATG	0	0
AACCAATT	0	0
AACCACAA	0	0
AACCACAC	0	0
AACCACAG	0	0
AACCACAT	0	0
AACCACCA	0	0
AACCACCC	0	0
AACCACCG	0	0
AACCACCT	0	0
AACCACGA	0	0
AACCACGC	0	0
AACCACGG	0	0
AACCACGT	0	0
AACCACTA	0	0
AACCACTC	0	0
AACCACTG	0	0
AACCACTT	0	0
AACCAGAA	0	0
AACCAGAC	0	0
AACCAGAG	0	0
AACCAGAT	0	0
AACCAGCA	0	0
AACCAGCC	0	0
AACCAGCG	0	0
AACCAGCT	0	0
AACCAGGA	0	0
AACCAGGC	0	0
AACCAGGG	0	0
AACCAGGT	0	0
AACCAGTA	0	0
AACCAGTC	0	0
AACCAGTG	0	0
AACCAGTT	0	0
AACCATAA	0	0
AACCATAC	0	0
AACCATAG	0	0
AACCATAT	0	0
AACCATCA	0	0
AACCATCC	0	0
AACCATCG	0	0
AACCATCT	0	0
AACCATGA	0	0
AACCATGC	0	0
AACCATGG	0	0
AACCATGT	0	0
AACCATTA	0	0
AACCATTC	0	0
AACCATTG	0	0
AACCATTT	0	0
AACCCAAA	0	0
AACCCAAC	0	0
AACCCAAG	0	0
AACCCAAT	0	0
AACCCACA	0	0
AACCCACC	0	0
AACCCACG	0	0
AACCCACT	0	0
AACCCAGA	0	0
AACCCAGC	0	0
AACCCAGG	0	0
AACCCAGT	0	0
AACCCATA	0	0
AACCCATC	0	0
AACCCATG	0	0
AACCCATT	0	0
AACCCCAA	0	0
AACCCCAC	0	0
AACCCCAG	0	0
AACCCCAT	0	0
AACCCCCA	0	0
AACCCCCC	0	0
AACCCCCG	0	0
AACCCCCT	0	0
AACCCCGA	0	0
AACCCCGC	0	0
AACCCCGG	0	0
AACCCCGT	0	0
AACCCCTA	0	0
AACCCCTC	0	0
AACCCCTG	0	0
AACCCCTT	0	0
AACCCGAA	0	0
[truncated: 63,538 more rows]
