# Supplementary material for: Characteristics of replication-independent endogenous double-strand breaks in Saccharomyces cerevisiae
Source: BMC Genomics. 2014 Sep 1;15(1):750. doi: 10.1186/1471-2164-15-750 (PMC4158086; doi:10.1186/1471-2164-15-750)
Supplement: Supplementary file 3 — Additional file 3: Table S2: Fisher’s exact tests and odds ratios. (XLSX 61 KB) [file 12864_2014_6418_MOESM3_ESM.xlsx]

## Sheet: Table S1
Table S1. Contingency table counts and Fisher’s Exact test p-value (sorted by adjusted p-value)
"xxxx▼" 4-mer	A*	B*	C*	D*	p-value	adjusted p-value	odds ratio	95% CI		* See explanation in the Methods
ACGT	124	956	29319	11757514	8.58244e-159	2.19711e-156	51.9629	42.76102756, 62.8910013
TAGT	19	1061	44649	11742184	6.60123e-08	8.44958e-06	4.70935	2.823798848, 7.390893967
CAGT	17	1063	41209	11745624	4.86145e-07	4.14844e-05	4.55824	2.644907266, 7.335226574
TGGT	18	1062	53437	11733396	3.7988e-06	0.000243123	3.7217	2.196797686, 5.910951406
ATAT	24	1056	91778	11695055	7.52589e-06	0.000385325	2.89602	1.847097583, 4.333513631
TACC	13	1067	40441	11746392	0.000127632	0.00544564	3.53851	1.877882771, 6.077428153
TTAT	18	1062	86654	11700179	0.00175209	0.0500808	2.28848	1.350966925, 3.634888086
TTTC	1	1079	104105	11682728	0.00158309	0.0500808	0.104005	0.002634418, 0.58071666
GTTT	0	1080	74301	11712532	0.00176065	0.0500808	0	0, 0.539381799
ACTC	9	1071	32124	11754709	0.00331775	0.0716013	3.07486	1.402084255, 5.859530553
TAAA	1	1079	93760	11693073	0.00312354	0.0716013	0.115583	0.0029272, 0.645367801
CAAA	1	1079	97077	11689756	0.00335631	0.0716013	0.111602	0.002826526, 0.623110212
GGTC	7	1073	22727	11764106	0.00556043	0.0928805	3.37686	1.354234261, 6.984349196
GGTT	10	1070	41575	11745258	0.00580503	0.0928805	2.64024	1.262356749, 4.874742541
CTAT	11	1069	47862	11738971	0.00545639	0.0928805	2.52379	1.255965675, 4.534318596
TTCT	18	1062	93554	11693279	0.00490745	0.0928805	2.11848	1.250589302, 3.364987613
GGGT	7	1073	23692	11763141	0.00690595	0.0930485	3.23903	1.298985808, 6.698675625
ATGT	12	1068	55665	11731168	0.0062069	0.0930485	2.36777	1.219594878, 4.154249997
TCAA	1	1079	87840	11698993	0.00662404	0.0930485	0.123435	0.003125773, 0.689206048
CCCT	7	1073	24728	11762105	0.00860433	0.110135	3.10302	1.244439691, 6.416149187
GTGT	8	1072	31285	11755548	0.00917636	0.111864	2.80409	1.207408245, 5.546129068
ACAA	1	1079	73952	11712881	0.018424	0.197047	0.146789	0.003716394, 0.819618689
CCTT	0	1080	52540	11734293	0.0184732	0.197047	0	0, 0.764191502
TACA	0	1080	52069	11734764	0.018207	0.197047	0	0, 0.771122604
AAGT	12	1068	63828	11723005	0.0194548	0.199218	2.06366	1.062879925, 3.620304218
TGAA	2	1078	90540	11696293	0.0216639	0.213306	0.239676	0.028989243, 0.86790884
GTGC	6	1074	24140	11762693	0.0253525	0.24038	2.7221	0.996678128, 5.945386203
ATCA	1	1079	71357	11715476	0.027155	0.248274	0.152161	0.003852246, 0.849610221
TCCC	6	1074	26290	11760543	0.0360473	0.269979	2.49908	0.914981276, 5.457314513
GCCT	6	1074	26709	11760124	0.0384219	0.269979	2.45964	0.90061338, 5.371456669
GCTA	7	1073	32475	11754358	0.0321002	0.269979	2.36112	0.947001746, 4.882218874
TTGA	2	1078	87702	11699131	0.0306166	0.269979	0.247491	0.029936109, 0.89621207
CTTC	1	1079	64007	11722826	0.0361848	0.269979	0.16974	0.004296817, 0.947739974
AGAT	1	1079	64252	11722581	0.0362662	0.269979	0.16909	0.004280359, 0.944164164
ACTA	0	1080	44311	11742522	0.0400749	0.269979	0	0, 0.906715233
ACTG	0	1080	41084	11745749	0.0379927	0.269979	0	0, 0.97822587
AGAG	0	1080	44286	11742547	0.0400426	0.269979	0	0, 0.907229143
TCAG	0	1080	42617	11744216	0.0384548	0.269979	0	0, 0.942903796
CTAA	9	1071	46542	11740291	0.0439846	0.288719	2.11978	0.966577046, 4.039554278
TCAT	12	1068	71925	11714908	0.0467541	0.299226	1.83015	0.942582306, 3.210254942
TTAA	12	1068	74660	11712173	0.0541989	0.317178	1.76262	0.907842561, 3.091909955
ATTT	5	1075	125578	11661255	0.0526361	0.317178	0.431922	0.139971819, 1.01107541
AAAA	4	1076	112162	11674671	0.0568088	0.317178	0.386951	0.105224524, 0.993629089
AGAA	3	1077	94409	11692424	0.05733	0.317178	0.344987	0.071025131, 1.010942041
ATGC	0	1080	39655	11747178	0.058232	0.317178	0	0, 1.013609097
CGAA	0	1080	38794	11748039	0.0570817	0.317178	0	0, 1.03617742
GTGA	0	1080	38528	11748305	0.0568116	0.317178	0	0, 1.043355195
CATA	9	1071	52322	11734511	0.0632712	0.337446	1.88468	0.85936728, 3.591535756
TCTC	8	1072	43335	11743498	0.0678087	0.354266	2.02223	0.870776524, 3.999624039
CCTA	5	1075	25282	11761551	0.085501	0.370987	2.1639	0.70108821, 5.065533462
GATA	10	1070	59703	11727130	0.078778	0.370987	1.83581	0.87770222, 3.389403075
TTCA	3	1077	90079	11696754	0.076839	0.370987	0.361704	0.07446749, 1.059912305
ACAT	1	1079	56243	11730590	0.0726167	0.370987	0.1933	0.004892632, 1.079298594
TGGA	1	1079	57351	11729482	0.0740002	0.370987	0.189548	0.004797734, 1.05836548
ATCG	0	1080	33539	11753294	0.0831629	0.370987	0	0, 1.199076586
CCAG	0	1080	33233	11753600	0.0829858	0.370987	0	0, 1.210170869
GCAG	0	1080	33074	11753759	0.0829244	0.370987	0	0, 1.216012126
GGTG	0	1080	33225	11753608	0.0829823	0.370987	0	0, 1.210463399
TCGA	0	1080	35193	11751640	0.0854343	0.370987	0	0, 1.142591232
GCTC	5	1075	25487	11761346	0.0877367	0.374343	2.14641	0.695437539, 5.024727461
GGGA	5	1075	25946	11760887	0.0928518	0.385638	2.10831	0.683098726, 4.935979642
AGGT	7	1073	37811	11749022	0.0933966	0.385638	2.02717	0.812994177, 4.191691639
GCGT	4	1076	18784	11768049	0.096244	0.391087	2.32888	0.633338253, 5.98230258
AGCT	7	1073	39654	11747179	0.101996	0.39949	1.93262	0.77509631, 3.996472858
ACCA	9	1071	54542	11732291	0.107675	0.39949	1.80752	0.82424814, 3.444455212
ATAA	13	1067	87259	11699574	0.104836	0.39949	1.63356	0.866897719, 2.805688826
ATTC	2	1078	69719	11717114	0.106488	0.39949	0.311806	0.037713265, 1.129112323
TCTA	1	1079	51756	11735077	0.10187	0.39949	0.210138	0.005318477, 1.173347064
AAGG	1	1079	53398	11733435	0.104739	0.39949	0.203648	0.005154337, 1.137115699
TCGC	4	1076	19927	11766906	0.112761	0.403021	2.19513	0.596967079, 5.63760844
CAGG	5	1075	27918	11758915	0.116498	0.403021	1.95905	0.63476425, 4.586200482
GGAT	7	1073	41511	11745322	0.113012	0.403021	1.84592	0.740312023, 3.816883588
TTGT	11	1069	73632	11713201	0.116315	0.403021	1.63689	0.814625447, 2.940882821
TTTT	5	1075	111398	11675435	0.114224	0.403021	0.487492	0.157956866, 1.141190499
AAAG	4	1076	94896	11691937	0.124154	0.418203	0.45803	0.124567513, 1.176183969
GGAG	0	1080	29006	11757827	0.123032	0.418203	0	0, 1.386957944
CATT	11	1069	76693	11710140	0.128446	0.424927	1.57114	0.781918826, 2.822816275
CCAC	0	1080	31862	11754971	0.12947	0.424927	0	0, 1.26241348
GGCA	0	1080	32434	11754399	0.1318	0.427099	0	0, 1.24007834
CCGT	4	1076	21710	11765123	0.140797	0.445479	2.01452	0.547831329, 5.173608698
TTAG	1	1079	46859	11739974	0.142053	0.445479	0.232196	0.005876311, 1.29650733
TAAC	1	1079	47297	11739536	0.142692	0.445479	0.230037	0.005821713, 1.284454
TGCT	1	1079	48856	11737977	0.14613	0.450301	0.222667	0.005635322, 1.243303447
GTTG	1	1079	49403	11737430	0.147755	0.450301	0.220191	0.005572712, 1.229480051
CCAT	8	1072	51304	11735529	0.155049	0.464322	1.70705	0.735043445, 3.376027471
TACT	8	1072	51510	11735323	0.155983	0.464322	1.70019	0.732091088, 3.362420824
GACG	4	1076	23067	11763766	0.16379	0.481958	1.89586	0.515571233, 4.869553395
AACA	3	1077	74090	11712743	0.176295	0.511402	0.440361	0.090665319, 1.290386608
ATTG	3	1077	75682	11711151	0.177792	0.511402	0.43104	0.08874577, 1.263084669
CGCC	3	1077	16476	11770357	0.193524	0.519435	1.98988	0.409691851, 5.832931376
GCAT	6	1074	39678	11747155	0.186714	0.519435	1.65397	0.605573046, 3.612172154
GGTA	6	1074	40394	11746439	0.194315	0.519435	1.62454	0.594837938, 3.548063281
TTCC	2	1078	59384	11727449	0.191684	0.519435	0.366394	0.044317152, 1.326765364
TATC	2	1078	59766	11727067	0.192375	0.519435	0.36404	0.044032416, 1.318247925
ACAG	1	1079	42392	11744441	0.198589	0.519435	0.25676	0.006497567, 1.433729214
CTGA	1	1079	42579	11744254	0.198916	0.519435	0.255629	0.006468946, 1.427409251
TAAG	1	1079	43896	11742937	0.202138	0.519435	0.247931	0.006274276, 1.384420882
CTTA	1	1079	43948	11742885	0.202298	0.519435	0.247637	0.006266829, 1.382776318
CTCT	1	1079	44139	11742694	0.202904	0.519435	0.246561	0.006239627, 1.376768913
CCTG	0	1080	28212	11758621	0.195355	0.519435	0	0, 1.426195991
CTAC	5	1075	32804	11754029	0.234773	0.583513	1.66655	0.539993408, 3.901548607
AAAT	7	1073	126094	11660739	0.233519	0.583513	0.603295	0.241946213, 1.247358744
GAAT	3	1077	70081	11716752	0.231951	0.583513	0.465711	0.095885366, 1.364698836
CCGA	3	1077	19374	11767459	0.262724	0.583816	1.69187	0.348332245, 4.958485344
TCGT	5	1075	35182	11751651	0.263031	0.583816	1.55357	0.503401028, 3.637148674
TAGA	7	1073	51886	11734947	0.25169	0.583816	1.47542	0.591753015, 3.050822939
GATG	7	1073	52049	11734784	0.253154	0.583816	1.47078	0.589892207, 3.041225064
GTAT	2	1078	52347	11734486	0.254788	0.583816	0.415897	0.050305487, 1.506076894
TTAC	2	1078	53341	11733492	0.255251	0.583816	0.408112	0.04936383, 1.477884987
GCCA	1	1079	36322	11750511	0.274972	0.583816	0.299824	0.007586676, 1.674138971
CACA	1	1079	36431	11750402	0.275005	0.583816	0.298924	0.007563918, 1.669108683
AACG	1	1079	37407	11749426	0.275933	0.583816	0.291101	0.007366056, 1.625478676
CGTT	1	1079	37733	11749100	0.276491	0.583816	0.288578	0.007302247, 1.611358141
CATG	1	1079	38118	11748715	0.277306	0.583816	0.285654	0.007228295, 1.595031186
CTCA	1	1079	40054	11746779	0.28385	0.583816	0.271802	0.006877975, 1.517700667
TGAG	1	1079	40087	11746746	0.283995	0.583816	0.271577	0.006872297, 1.516447516
GTCA	1	1079	40235	11746598	0.28466	0.583816	0.270575	0.006846946, 1.510852709
TGTC	1	1079	40323	11746510	0.285066	0.583816	0.269983	0.006831961, 1.507545616
ACGG	0	1080	21292	11765541	0.27583	0.583816	0	0, 1.890807659
CGGA	0	1080	20912	11765921	0.274801	0.583816	0	0, 1.925238969
CGTC	0	1080	23033	11763800	0.284073	0.583816	0	0, 1.747609969
GACC	0	1080	23094	11763739	0.28446	0.583816	0	0, 1.742984475
GGAC	0	1080	22610	11764223	0.281564	0.583816	0	0, 1.780371711
GTCC	0	1080	22351	11764482	0.280183	0.583816	0	0, 1.801043523
TGCG	0	1080	20566	11766267	0.274123	0.583816	0	0, 1.9577017
ACCC	4	1076	24318	11762515	0.293534	0.596386	1.79805	0.488985904, 4.618359446
CCAA	3	1077	63718	11723115	0.301413	0.603794	0.512491	0.105518717, 1.501801231
GAAG	3	1077	64795	11722038	0.301897	0.603794	0.503926	0.103755197, 1.476712576
ATTA	4	1076	77250	11709583	0.341925	0.673865	0.563496	0.153244845, 1.447022103
CAAC	2	1078	49871	11736962	0.342854	0.673865	0.436637	0.052814226, 1.581187435
ATGG	2	1078	50681	11736152	0.344829	0.673865	0.429629	0.051966551, 1.555807989
TGTA	2	1078	52037	11734796	0.349342	0.677513	0.418386	0.050606519, 1.515089449
GGAA	3	1077	59849	11726984	0.390841	0.720191	0.545802	0.112360866, 1.599420343
AGTT	3	1077	61912	11724921	0.393995	0.720191	0.527522	0.108606112, 1.545850306
GATT	3	1077	62241	11724592	0.394768	0.720191	0.524719	0.108030452, 1.537635438
AATC	3	1077	62947	11723886	0.396668	0.720191	0.518803	0.106815566, 1.520297028
TGCC	1	1079	32446	11754387	0.382764	0.720191	0.335752	0.008495318, 1.874783351
CTGG	1	1079	33364	11753469	0.384526	0.720191	0.326488	0.008261033, 1.823054905
GCTG	1	1079	33382	11753451	0.384572	0.720191	0.326312	0.008256568, 1.822069038
AGAC	1	1079	35513	11751320	0.392692	0.720191	0.306675	0.007759948, 1.712415122
GATC	1	1079	35790	11751043	0.394126	0.720191	0.304295	0.007699738, 1.699118153
TCAC	5	1075	38988	11747845	0.416155	0.737146	1.40145	0.454102447, 3.280904758
CACG	0	1080	18347	11768486	0.423625	0.737146	0	0, 2.19497869
CGAC	0	1080	19048	11767785	0.429042	0.737146	0	0, 2.113972899
CGAG	0	1080	18720	11768113	0.426392	0.737146	0	0, 2.1510808
CGTG	0	1080	18128	11768705	0.422129	0.737146	0	0, 2.221447123
GGCG	0	1080	16216	11770617	0.413575	0.737146	0	0, 2.483804529
GGGC	0	1080	16520	11770313	0.414349	0.737146	0	0, 2.43802988
GTCG	0	1080	18892	11767941	0.427757	0.737146	0	0, 2.131462975
ATGA	4	1076	72185	11714648	0.431948	0.737191	0.603295	0.164052392, 1.549234178
AAAC	4	1076	74459	11712374	0.436506	0.740037	0.584757	0.159029701, 1.50162417
ATCC	5	1075	41894	11744939	0.443343	0.742936	1.30395	0.422502437, 3.052685808
TAAT	9	1071	76786	11710047	0.44402	0.742936	1.28153	0.584364311, 2.442048311
TCCG	3	1077	20945	11765888	0.447911	0.74458	1.56474	0.322171279, 4.585970024
CGGT	3	1077	22597	11764236	0.468291	0.773436	1.45013	0.298594615, 4.249888176
TTTA	6	1074	93454	11693379	0.491428	0.806445	0.699019	0.255948668, 1.526550515
TAGG	3	1077	25487	11761346	0.509939	0.830837	1.28541	0.26464803, 3.767052893
CGTA	3	1077	26262	11760571	0.52197	0.830837	1.2474	0.256820062, 3.655386805
TACG	3	1077	26428	11760405	0.524579	0.830837	1.23955	0.255202962, 3.632452316
AGGC	3	1077	26531	11760302	0.526203	0.830837	1.23472	0.254209734, 3.618352626
AACT	7	1073	62094	11724739	0.524221	0.830837	1.23183	0.494069181, 2.54699219
GGCT	1	1079	26773	11760060	0.529005	0.830837	0.407091	0.010299572, 2.273168247
AGCC	1	1079	26821	11760012	0.52901	0.830837	0.406361	0.010281104, 2.269090488
GACT	1	1079	30119	11756714	0.536656	0.837499	0.361763	0.009153183, 2.020130012
GAGG	1	1079	30789	11756044	0.539794	0.837499	0.353871	0.008953573, 1.975911949
TAGC	4	1076	32717	11754116	0.551328	0.846963	1.33556	0.363214559, 3.430081245
CTGC	4	1076	32888	11753945	0.552511	0.846963	1.3286	0.361320945, 3.411975346
CACC	4	1076	33758	11753075	0.558893	0.851646	1.29426	0.351984021, 3.3236192
GTCT	4	1076	35136	11751697	0.570129	0.862055	1.24335	0.338142392, 3.192906581
ACGA	4	1076	35404	11751429	0.572458	0.862055	1.23391	0.335575809, 3.168584253
AGTG	2	1078	37877	11748956	0.594714	0.88564	0.575486	0.069600489, 2.084071276
TTCG	2	1078	38661	11748172	0.595039	0.88564	0.563778	0.068184541, 2.041647264
GACA	2	1078	40944	11745889	0.598959	0.886321	0.532239	0.064376925, 1.927411082
TTTG	10	1070	96786	11690047	0.61308	0.902003	1.12881	0.539732658, 2.08427779
CTTG	6	1074	54801	11732032	0.649169	0.907081	1.196	0.437921336, 2.611942484
CAAG	6	1074	55235	11731598	0.650664	0.907081	1.18656	0.434457845, 2.591316928
TGCA	5	1075	46918	11739915	0.626382	0.907081	1.16382	0.377101549, 2.724825594
ATAG	5	1075	48127	11738706	0.634245	0.907081	1.13447	0.367592397, 2.655932054
AATT	8	1072	109982	11676851	0.634639	0.907081	0.792318	0.341192707, 1.56696413
GCAA	3	1077	52588	11734245	0.642959	0.907081	0.621547	0.127972124, 1.82138885
CCCG	0	1080	11409	11775424	0.632301	0.907081	0	0, 3.531971368
CCGC	0	1080	15378	11771455	0.655508	0.907081	0	0, 2.619355142
CGGG	0	1080	10968	11775865	0.631938	0.907081	0	0, 3.674098868
GCCG	0	1080	15142	11771691	0.653377	0.907081	0	0, 2.660235674
GCGC	0	1080	13255	11773578	0.639288	0.907081	0	0, 3.039286461
GCCC	2	1078	16748	11770085	0.669116	0.92035	1.30385	0.157708789, 4.721884644
TTGG	4	1076	62416	11724417	0.672287	0.92035	0.698302	0.1899169, 1.793223672
ACGC	2	1078	19105	11767728	0.695905	0.929172	1.14276	0.138184516, 4.138637692
TCGG	2	1078	19150	11767683	0.696444	0.929172	1.14007	0.137859563, 4.128895413
TATA	7	1073	69046	11717787	0.689045	0.929172	1.10715	0.444041981, 2.289285587
TGAT	7	1073	70446	11716387	0.694488	0.929172	1.08501	0.435166055, 2.243412643
TGTT	5	1075	73573	11713260	0.696879	0.929172	0.740493	0.239936635, 1.733519401
CAAT	8	1072	76290	11710543	0.700946	0.929753	1.14552	0.493291953, 2.26546376
AGCG	1	1079	21870	11764963	0.729067	0.957124	0.498564	0.012613027, 2.783991579
CGCT	1	1079	22101	11764732	0.729108	0.957124	0.493343	0.01248099, 2.754830215
AGGG	1	1079	24583	11762250	0.733029	0.957124	0.44344	0.011218872, 2.476155115
GAGC	1	1079	25680	11761153	0.736537	0.957124	0.424457	0.010738783, 2.37014818
CAGA	5	1075	48819	11738014	0.809299	0.969015	1.11832	0.3623615, 2.6181154
AGCA	5	1075	49204	11737629	0.810036	0.969015	1.10954	0.35951489, 2.597536504
TGAC	4	1076	40192	11746641	0.790351	0.969015	1.08648	0.295470043, 2.790342959
AGTC	3	1077	30446	11756387	0.760768	0.969015	1.07558	0.22145312, 3.152083428
TGGG	3	1077	30609	11756224	0.761787	0.969015	1.06984	0.220270787, 3.13525983
CCCA	3	1077	31222	11755611	0.765698	0.969015	1.04882	0.215934817, 3.073595643
CTGT	4	1076	42053	11744780	0.797532	0.969015	1.03825	0.282356294, 2.666226667
AACC	4	1076	42319	11744514	0.798638	0.969015	1.0317	0.280574937, 2.649405399
GAGA	4	1076	43077	11743756	0.801885	0.969015	1.01347	0.275619131, 2.602610318
GTAC	3	1077	32434	11754399	0.773752	0.969015	1.0095	0.207844086, 2.958168269
GAGT	3	1077	32471	11754362	0.774004	0.969015	1.00835	0.207606587, 2.954787639
GTTC	3	1077	44538	11742295	0.80442	0.969015	0.734392	0.151232585, 2.152185649
GTTA	3	1077	47163	11739670	0.806655	0.969015	0.693362	0.14276746, 2.03186208
TCTG	3	1077	48020	11738813	0.807912	0.969015	0.680938	0.140202839, 1.995550237
CAGC	2	1078	33152	11753681	0.775689	0.969015	0.657772	0.079552316, 2.382032861
CGAT	2	1078	33356	11753477	0.775753	0.969015	0.653738	0.07906441, 2.367425343
TGTG	2	1078	36290	11750543	0.779305	0.969015	0.600734	0.072653984, 2.17547889
AGTA	5	1075	51776	11735057	0.816019	0.969424	1.05422	0.341582525, 2.467824207
TTGC	5	1075	52482	11734351	0.817952	0.969424	1.03996	0.336953389, 2.434524021
ACTT	6	1074	63936	11722897	0.835441	0.98559	1.02433	0.375026445, 2.236824968
AATG	6	1074	76404	11710429	0.850505	0.998758	0.856256	0.313516525, 1.869887561
AAGA	9	1071	94478	11692355	0.863453	1	1.04	0.474216317, 1.981701083
GTAG	3	1077	33026	11753807	1	1	0.991377	0.20410793, 2.904992883
GAAC	4	1076	44840	11741993	1	1	0.973473	0.264738412, 2.499747081
ACCG	2	1078	22733	11764100	1	1	0.960093	0.116115485, 3.476983361
TCCA	5	1075	57483	11729350	1	1	0.949065	0.307526189, 2.221818716
AAGC	4	1076	46165	11740668	1	1	0.945426	0.257104642, 2.427811988
GCTT	4	1076	46233	11740600	1	1	0.94403	0.25672457, 2.424229745
GAAA	9	1071	104611	11682222	1	1	0.938428	0.42792365, 1.788164544
TCTT	8	1072	93660	11693173	1	1	0.931694	0.401199343, 1.842586001
GGGG	1	1079	11731	11775102	1	1	0.930268	0.023528817, 5.194961692
CTTT	8	1072	94469	11692364	1	1	0.923652	0.397707188, 1.82661745
TCCT	4	1076	47785	11739048	1	1	0.913249	0.248374515, 2.34521391
CCCC	1	1079	12024	11774809	1	1	0.907577	0.022954943, 5.068322174
AGGA	4	1076	48483	11738350	1	1	0.900047	0.244778076, 2.311315548
GCAC	2	1078	24281	11762552	1	1	0.898765	0.108698585, 3.254897325
TGGC	3	1077	36477	11750356	1	1	0.8973	0.184740362, 2.629529872
TATT	8	1072	98668	11688165	0.867698	1	0.884026	0.38069164, 1.748216042
AATA	8	1072	99226	11687607	0.867748	1	0.879013	0.378531274, 1.738301421
ACCT	3	1077	37560	11749273	1	1	0.871347	0.179395123, 2.553419792
CACT	3	1077	37643	11749190	1	1	0.869419	0.178998134, 2.547763098
ATCT	5	1075	64085	11722748	1	1	0.850814	0.275681108, 1.991669286
TATG	4	1076	52103	11734730	1	1	0.837256	0.227701942, 2.150069012
ATAC	4	1076	52162	11734671	1	1	0.836304	0.22744326, 2.14762765
CATC	4	1076	52551	11734282	1	1	0.830086	0.225752251, 2.131669747
GTAA	4	1076	52901	11733932	1	1	0.82457	0.224252035, 2.117486278
CTAG	2	1078	26820	11760013	1	1	0.813505	0.098387151, 2.946084533
CCGG	1	1079	13814	11773019	1	1	0.789854	0.019977638, 4.410964569
CTCC	2	1078	29137	11757696	1	1	0.748667	0.090545452, 2.711363202
CGGC	1	1079	15080	11771753	1	1	0.723466	0.018298606, 4.039839922
GCGG	1	1079	15365	11771468	1	1	0.71003	0.017958777, 3.964846273
CCTC	2	1078	30931	11755902	1	1	0.705137	0.085280746, 2.55369111
ACAC	2	1078	31386	11755447	1	1	0.694887	0.084041172, 2.516559432
GTGG	2	1078	31877	11754956	1	1	0.684155	0.082743219, 2.477677508
CTCG	1	1079	18605	11768228	1	1	0.586219	0.014829941, 3.273530347
GGCC	1	1079	19235	11767598	1	1	0.566988	0.014343576, 3.166018325
GCGA	1	1079	19679	11767154	1	1	0.554175	0.014019512, 3.094713378
CGCA	1	1079	20682	11766151	1	1	0.527255	0.013338665, 2.944234786
CGCG	0	1080	8528	11778305	1	1	0	0, 4.726438887

## Sheet: Table S2
Table S2. Contingency table counts and Fisher’s Exact test p-value (sorted by odds ratio)
"xxxx▼" 4-mer	A*	B*	C*	D*	p-value	adjusted p-value	odds ratio	95% CI		* See explanation in the Methods
ACGT	124	956	29319	11757514	8.58244e-159	2.19711e-156	51.9629	42.76102756, 62.8910013
TAGT	19	1061	44649	11742184	6.60123e-08	8.44958e-06	4.70935	2.823798848, 7.390893967
CAGT	17	1063	41209	11745624	4.86145e-07	4.14844e-05	4.55824	2.644907266, 7.335226574
TGGT	18	1062	53437	11733396	3.7988e-06	0.000243123	3.7217	2.196797686, 5.910951406
TACC	13	1067	40441	11746392	0.000127632	0.00544564	3.53851	1.877882771, 6.077428153
GGTC	7	1073	22727	11764106	0.00556043	0.0928805	3.37686	1.354234261, 6.984349196
GGGT	7	1073	23692	11763141	0.00690595	0.0930485	3.23903	1.298985808, 6.698675625
CCCT	7	1073	24728	11762105	0.00860433	0.110135	3.10302	1.244439691, 6.416149187
ACTC	9	1071	32124	11754709	0.00331775	0.0716013	3.07486	1.402084255, 5.859530553
ATAT	24	1056	91778	11695055	7.52589e-06	0.000385325	2.89602	1.847097583, 4.333513631
GTGT	8	1072	31285	11755548	0.00917636	0.111864	2.80409	1.207408245, 5.546129068
GTGC	6	1074	24140	11762693	0.0253525	0.24038	2.7221	0.996678128, 5.945386203
GGTT	10	1070	41575	11745258	0.00580503	0.0928805	2.64024	1.262356749, 4.874742541
CTAT	11	1069	47862	11738971	0.00545639	0.0928805	2.52379	1.255965675, 4.534318596
TCCC	6	1074	26290	11760543	0.0360473	0.269979	2.49908	0.914981276, 5.457314513
GCCT	6	1074	26709	11760124	0.0384219	0.269979	2.45964	0.90061338, 5.371456669
ATGT	12	1068	55665	11731168	0.0062069	0.0930485	2.36777	1.219594878, 4.154249997
GCTA	7	1073	32475	11754358	0.0321002	0.269979	2.36112	0.947001746, 4.882218874
GCGT	4	1076	18784	11768049	0.096244	0.391087	2.32888	0.633338253, 5.98230258
TTAT	18	1062	86654	11700179	0.00175209	0.0500808	2.28848	1.350966925, 3.634888086
TCGC	4	1076	19927	11766906	0.112761	0.403021	2.19513	0.596967079, 5.63760844
CCTA	5	1075	25282	11761551	0.085501	0.370987	2.1639	0.70108821, 5.065533462
GCTC	5	1075	25487	11761346	0.0877367	0.374343	2.14641	0.695437539, 5.024727461
CTAA	9	1071	46542	11740291	0.0439846	0.288719	2.11978	0.966577046, 4.039554278
TTCT	18	1062	93554	11693279	0.00490745	0.0928805	2.11848	1.250589302, 3.364987613
GGGA	5	1075	25946	11760887	0.0928518	0.385638	2.10831	0.683098726, 4.935979642
AAGT	12	1068	63828	11723005	0.0194548	0.199218	2.06366	1.062879925, 3.620304218
AGGT	7	1073	37811	11749022	0.0933966	0.385638	2.02717	0.812994177, 4.191691639
TCTC	8	1072	43335	11743498	0.0678087	0.354266	2.02223	0.870776524, 3.999624039
CCGT	4	1076	21710	11765123	0.140797	0.445479	2.01452	0.547831329, 5.173608698
CGCC	3	1077	16476	11770357	0.193524	0.519435	1.98988	0.409691851, 5.832931376
CAGG	5	1075	27918	11758915	0.116498	0.403021	1.95905	0.63476425, 4.586200482
AGCT	7	1073	39654	11747179	0.101996	0.39949	1.93262	0.77509631, 3.996472858
GACG	4	1076	23067	11763766	0.16379	0.481958	1.89586	0.515571233, 4.869553395
CATA	9	1071	52322	11734511	0.0632712	0.337446	1.88468	0.85936728, 3.591535756
GGAT	7	1073	41511	11745322	0.113012	0.403021	1.84592	0.740312023, 3.816883588
GATA	10	1070	59703	11727130	0.078778	0.370987	1.83581	0.87770222, 3.389403075
TCAT	12	1068	71925	11714908	0.0467541	0.299226	1.83015	0.942582306, 3.210254942
ACCA	9	1071	54542	11732291	0.107675	0.39949	1.80752	0.82424814, 3.444455212
ACCC	4	1076	24318	11762515	0.293534	0.596386	1.79805	0.488985904, 4.618359446
TTAA	12	1068	74660	11712173	0.0541989	0.317178	1.76262	0.907842561, 3.091909955
CCAT	8	1072	51304	11735529	0.155049	0.464322	1.70705	0.735043445, 3.376027471
TACT	8	1072	51510	11735323	0.155983	0.464322	1.70019	0.732091088, 3.362420824
CCGA	3	1077	19374	11767459	0.262724	0.583816	1.69187	0.348332245, 4.958485344
CTAC	5	1075	32804	11754029	0.234773	0.583513	1.66655	0.539993408, 3.901548607
GCAT	6	1074	39678	11747155	0.186714	0.519435	1.65397	0.605573046, 3.612172154
TTGT	11	1069	73632	11713201	0.116315	0.403021	1.63689	0.814625447, 2.940882821
ATAA	13	1067	87259	11699574	0.104836	0.39949	1.63356	0.866897719, 2.805688826
GGTA	6	1074	40394	11746439	0.194315	0.519435	1.62454	0.594837938, 3.548063281
CATT	11	1069	76693	11710140	0.128446	0.424927	1.57114	0.781918826, 2.822816275
TCCG	3	1077	20945	11765888	0.447911	0.74458	1.56474	0.322171279, 4.585970024
TCGT	5	1075	35182	11751651	0.263031	0.583816	1.55357	0.503401028, 3.637148674
TAGA	7	1073	51886	11734947	0.25169	0.583816	1.47542	0.591753015, 3.050822939
GATG	7	1073	52049	11734784	0.253154	0.583816	1.47078	0.589892207, 3.041225064
CGGT	3	1077	22597	11764236	0.468291	0.773436	1.45013	0.298594615, 4.249888176
TCAC	5	1075	38988	11747845	0.416155	0.737146	1.40145	0.454102447, 3.280904758
TAGC	4	1076	32717	11754116	0.551328	0.846963	1.33556	0.363214559, 3.430081245
CTGC	4	1076	32888	11753945	0.552511	0.846963	1.3286	0.361320945, 3.411975346
ATCC	5	1075	41894	11744939	0.443343	0.742936	1.30395	0.422502437, 3.052685808
GCCC	2	1078	16748	11770085	0.669116	0.92035	1.30385	0.157708789, 4.721884644
CACC	4	1076	33758	11753075	0.558893	0.851646	1.29426	0.351984021, 3.3236192
TAGG	3	1077	25487	11761346	0.509939	0.830837	1.28541	0.26464803, 3.767052893
TAAT	9	1071	76786	11710047	0.44402	0.742936	1.28153	0.584364311, 2.442048311
CGTA	3	1077	26262	11760571	0.52197	0.830837	1.2474	0.256820062, 3.655386805
GTCT	4	1076	35136	11751697	0.570129	0.862055	1.24335	0.338142392, 3.192906581
TACG	3	1077	26428	11760405	0.524579	0.830837	1.23955	0.255202962, 3.632452316
AGGC	3	1077	26531	11760302	0.526203	0.830837	1.23472	0.254209734, 3.618352626
ACGA	4	1076	35404	11751429	0.572458	0.862055	1.23391	0.335575809, 3.168584253
AACT	7	1073	62094	11724739	0.524221	0.830837	1.23183	0.494069181, 2.54699219
CTTG	6	1074	54801	11732032	0.649169	0.907081	1.196	0.437921336, 2.611942484
CAAG	6	1074	55235	11731598	0.650664	0.907081	1.18656	0.434457845, 2.591316928
TGCA	5	1075	46918	11739915	0.626382	0.907081	1.16382	0.377101549, 2.724825594
CAAT	8	1072	76290	11710543	0.700946	0.929753	1.14552	0.493291953, 2.26546376
ACGC	2	1078	19105	11767728	0.695905	0.929172	1.14276	0.138184516, 4.138637692
TCGG	2	1078	19150	11767683	0.696444	0.929172	1.14007	0.137859563, 4.128895413
ATAG	5	1075	48127	11738706	0.634245	0.907081	1.13447	0.367592397, 2.655932054
TTTG	10	1070	96786	11690047	0.61308	0.902003	1.12881	0.539732658, 2.08427779
CAGA	5	1075	48819	11738014	0.809299	0.969015	1.11832	0.3623615, 2.6181154
AGCA	5	1075	49204	11737629	0.810036	0.969015	1.10954	0.35951489, 2.597536504
TATA	7	1073	69046	11717787	0.689045	0.929172	1.10715	0.444041981, 2.289285587
TGAC	4	1076	40192	11746641	0.790351	0.969015	1.08648	0.295470043, 2.790342959
TGAT	7	1073	70446	11716387	0.694488	0.929172	1.08501	0.435166055, 2.243412643
AGTC	3	1077	30446	11756387	0.760768	0.969015	1.07558	0.22145312, 3.152083428
TGGG	3	1077	30609	11756224	0.761787	0.969015	1.06984	0.220270787, 3.13525983
AGTA	5	1075	51776	11735057	0.816019	0.969424	1.05422	0.341582525, 2.467824207
CCCA	3	1077	31222	11755611	0.765698	0.969015	1.04882	0.215934817, 3.073595643
AAGA	9	1071	94478	11692355	0.863453	1	1.04	0.474216317, 1.981701083
TTGC	5	1075	52482	11734351	0.817952	0.969424	1.03996	0.336953389, 2.434524021
CTGT	4	1076	42053	11744780	0.797532	0.969015	1.03825	0.282356294, 2.666226667
AACC	4	1076	42319	11744514	0.798638	0.969015	1.0317	0.280574937, 2.649405399
ACTT	6	1074	63936	11722897	0.835441	0.98559	1.02433	0.375026445, 2.236824968
GAGA	4	1076	43077	11743756	0.801885	0.969015	1.01347	0.275619131, 2.602610318
GTAC	3	1077	32434	11754399	0.773752	0.969015	1.0095	0.207844086, 2.958168269
GAGT	3	1077	32471	11754362	0.774004	0.969015	1.00835	0.207606587, 2.954787639
GTAG	3	1077	33026	11753807	1	1	0.991377	0.20410793, 2.904992883
GAAC	4	1076	44840	11741993	1	1	0.973473	0.264738412, 2.499747081
ACCG	2	1078	22733	11764100	1	1	0.960093	0.116115485, 3.476983361
TCCA	5	1075	57483	11729350	1	1	0.949065	0.307526189, 2.221818716
AAGC	4	1076	46165	11740668	1	1	0.945426	0.257104642, 2.427811988
GCTT	4	1076	46233	11740600	1	1	0.94403	0.25672457, 2.424229745
GAAA	9	1071	104611	11682222	1	1	0.938428	0.42792365, 1.788164544
TCTT	8	1072	93660	11693173	1	1	0.931694	0.401199343, 1.842586001
GGGG	1	1079	11731	11775102	1	1	0.930268	0.023528817, 5.194961692
CTTT	8	1072	94469	11692364	1	1	0.923652	0.397707188, 1.82661745
TCCT	4	1076	47785	11739048	1	1	0.913249	0.248374515, 2.34521391
CCCC	1	1079	12024	11774809	1	1	0.907577	0.022954943, 5.068322174
AGGA	4	1076	48483	11738350	1	1	0.900047	0.244778076, 2.311315548
GCAC	2	1078	24281	11762552	1	1	0.898765	0.108698585, 3.254897325
TGGC	3	1077	36477	11750356	1	1	0.8973	0.184740362, 2.629529872
TATT	8	1072	98668	11688165	0.867698	1	0.884026	0.38069164, 1.748216042
AATA	8	1072	99226	11687607	0.867748	1	0.879013	0.378531274, 1.738301421
ACCT	3	1077	37560	11749273	1	1	0.871347	0.179395123, 2.553419792
CACT	3	1077	37643	11749190	1	1	0.869419	0.178998134, 2.547763098
AATG	6	1074	76404	11710429	0.850505	0.998758	0.856256	0.313516525, 1.869887561
ATCT	5	1075	64085	11722748	1	1	0.850814	0.275681108, 1.991669286
TATG	4	1076	52103	11734730	1	1	0.837256	0.227701942, 2.150069012
ATAC	4	1076	52162	11734671	1	1	0.836304	0.22744326, 2.14762765
CATC	4	1076	52551	11734282	1	1	0.830086	0.225752251, 2.131669747
GTAA	4	1076	52901	11733932	1	1	0.82457	0.224252035, 2.117486278
CTAG	2	1078	26820	11760013	1	1	0.813505	0.098387151, 2.946084533
AATT	8	1072	109982	11676851	0.634639	0.907081	0.792318	0.341192707, 1.56696413
CCGG	1	1079	13814	11773019	1	1	0.789854	0.019977638, 4.410964569
CTCC	2	1078	29137	11757696	1	1	0.748667	0.090545452, 2.711363202
TGTT	5	1075	73573	11713260	0.696879	0.929172	0.740493	0.239936635, 1.733519401
GTTC	3	1077	44538	11742295	0.80442	0.969015	0.734392	0.151232585, 2.152185649
CGGC	1	1079	15080	11771753	1	1	0.723466	0.018298606, 4.039839922
GCGG	1	1079	15365	11771468	1	1	0.71003	0.017958777, 3.964846273
CCTC	2	1078	30931	11755902	1	1	0.705137	0.085280746, 2.55369111
TTTA	6	1074	93454	11693379	0.491428	0.806445	0.699019	0.255948668, 1.526550515
TTGG	4	1076	62416	11724417	0.672287	0.92035	0.698302	0.1899169, 1.793223672
ACAC	2	1078	31386	11755447	1	1	0.694887	0.084041172, 2.516559432
GTTA	3	1077	47163	11739670	0.806655	0.969015	0.693362	0.14276746, 2.03186208
GTGG	2	1078	31877	11754956	1	1	0.684155	0.082743219, 2.477677508
TCTG	3	1077	48020	11738813	0.807912	0.969015	0.680938	0.140202839, 1.995550237
CAGC	2	1078	33152	11753681	0.775689	0.969015	0.657772	0.079552316, 2.382032861
CGAT	2	1078	33356	11753477	0.775753	0.969015	0.653738	0.07906441, 2.367425343
GCAA	3	1077	52588	11734245	0.642959	0.907081	0.621547	0.127972124, 1.82138885
ATGA	4	1076	72185	11714648	0.431948	0.737191	0.603295	0.164052392, 1.549234178
AAAT	7	1073	126094	11660739	0.233519	0.583513	0.603295	0.241946213, 1.247358744
TGTG	2	1078	36290	11750543	0.779305	0.969015	0.600734	0.072653984, 2.17547889
CTCG	1	1079	18605	11768228	1	1	0.586219	0.014829941, 3.273530347
AAAC	4	1076	74459	11712374	0.436506	0.740037	0.584757	0.159029701, 1.50162417
AGTG	2	1078	37877	11748956	0.594714	0.88564	0.575486	0.069600489, 2.084071276
GGCC	1	1079	19235	11767598	1	1	0.566988	0.014343576, 3.166018325
TTCG	2	1078	38661	11748172	0.595039	0.88564	0.563778	0.068184541, 2.041647264
ATTA	4	1076	77250	11709583	0.341925	0.673865	0.563496	0.153244845, 1.447022103
GCGA	1	1079	19679	11767154	1	1	0.554175	0.014019512, 3.094713378
GGAA	3	1077	59849	11726984	0.390841	0.720191	0.545802	0.112360866, 1.599420343
GACA	2	1078	40944	11745889	0.598959	0.886321	0.532239	0.064376925, 1.927411082
AGTT	3	1077	61912	11724921	0.393995	0.720191	0.527522	0.108606112, 1.545850306
CGCA	1	1079	20682	11766151	1	1	0.527255	0.013338665, 2.944234786
GATT	3	1077	62241	11724592	0.394768	0.720191	0.524719	0.108030452, 1.537635438
AATC	3	1077	62947	11723886	0.396668	0.720191	0.518803	0.106815566, 1.520297028
CCAA	3	1077	63718	11723115	0.301413	0.603794	0.512491	0.105518717, 1.501801231
GAAG	3	1077	64795	11722038	0.301897	0.603794	0.503926	0.103755197, 1.476712576
AGCG	1	1079	21870	11764963	0.729067	0.957124	0.498564	0.012613027, 2.783991579
CGCT	1	1079	22101	11764732	0.729108	0.957124	0.493343	0.01248099, 2.754830215
TTTT	5	1075	111398	11675435	0.114224	0.403021	0.487492	0.157956866, 1.141190499
GAAT	3	1077	70081	11716752	0.231951	0.583513	0.465711	0.095885366, 1.364698836
AAAG	4	1076	94896	11691937	0.124154	0.418203	0.45803	0.124567513, 1.176183969
AGGG	1	1079	24583	11762250	0.733029	0.957124	0.44344	0.011218872, 2.476155115
AACA	3	1077	74090	11712743	0.176295	0.511402	0.440361	0.090665319, 1.290386608
CAAC	2	1078	49871	11736962	0.342854	0.673865	0.436637	0.052814226, 1.581187435
ATTT	5	1075	125578	11661255	0.0526361	0.317178	0.431922	0.139971819, 1.01107541
ATTG	3	1077	75682	11711151	0.177792	0.511402	0.43104	0.08874577, 1.263084669
ATGG	2	1078	50681	11736152	0.344829	0.673865	0.429629	0.051966551, 1.555807989
GAGC	1	1079	25680	11761153	0.736537	0.957124	0.424457	0.010738783, 2.37014818
TGTA	2	1078	52037	11734796	0.349342	0.677513	0.418386	0.050606519, 1.515089449
GTAT	2	1078	52347	11734486	0.254788	0.583816	0.415897	0.050305487, 1.506076894
TTAC	2	1078	53341	11733492	0.255251	0.583816	0.408112	0.04936383, 1.477884987
GGCT	1	1079	26773	11760060	0.529005	0.830837	0.407091	0.010299572, 2.273168247
AGCC	1	1079	26821	11760012	0.52901	0.830837	0.406361	0.010281104, 2.269090488
AAAA	4	1076	112162	11674671	0.0568088	0.317178	0.386951	0.105224524, 0.993629089
TTCC	2	1078	59384	11727449	0.191684	0.519435	0.366394	0.044317152, 1.326765364
TATC	2	1078	59766	11727067	0.192375	0.519435	0.36404	0.044032416, 1.318247925
GACT	1	1079	30119	11756714	0.536656	0.837499	0.361763	0.009153183, 2.020130012
TTCA	3	1077	90079	11696754	0.076839	0.370987	0.361704	0.07446749, 1.059912305
GAGG	1	1079	30789	11756044	0.539794	0.837499	0.353871	0.008953573, 1.975911949
AGAA	3	1077	94409	11692424	0.05733	0.317178	0.344987	0.071025131, 1.010942041
TGCC	1	1079	32446	11754387	0.382764	0.720191	0.335752	0.008495318, 1.874783351
CTGG	1	1079	33364	11753469	0.384526	0.720191	0.326488	0.008261033, 1.823054905
GCTG	1	1079	33382	11753451	0.384572	0.720191	0.326312	0.008256568, 1.822069038
ATTC	2	1078	69719	11717114	0.106488	0.39949	0.311806	0.037713265, 1.129112323
AGAC	1	1079	35513	11751320	0.392692	0.720191	0.306675	0.007759948, 1.712415122
GATC	1	1079	35790	11751043	0.394126	0.720191	0.304295	0.007699738, 1.699118153
GCCA	1	1079	36322	11750511	0.274972	0.583816	0.299824	0.007586676, 1.674138971
CACA	1	1079	36431	11750402	0.275005	0.583816	0.298924	0.007563918, 1.669108683
AACG	1	1079	37407	11749426	0.275933	0.583816	0.291101	0.007366056, 1.625478676
CGTT	1	1079	37733	11749100	0.276491	0.583816	0.288578	0.007302247, 1.611358141
CATG	1	1079	38118	11748715	0.277306	0.583816	0.285654	0.007228295, 1.595031186
CTCA	1	1079	40054	11746779	0.28385	0.583816	0.271802	0.006877975, 1.517700667
TGAG	1	1079	40087	11746746	0.283995	0.583816	0.271577	0.006872297, 1.516447516
GTCA	1	1079	40235	11746598	0.28466	0.583816	0.270575	0.006846946, 1.510852709
TGTC	1	1079	40323	11746510	0.285066	0.583816	0.269983	0.006831961, 1.507545616
ACAG	1	1079	42392	11744441	0.198589	0.519435	0.25676	0.006497567, 1.433729214
CTGA	1	1079	42579	11744254	0.198916	0.519435	0.255629	0.006468946, 1.427409251
TAAG	1	1079	43896	11742937	0.202138	0.519435	0.247931	0.006274276, 1.384420882
CTTA	1	1079	43948	11742885	0.202298	0.519435	0.247637	0.006266829, 1.382776318
TTGA	2	1078	87702	11699131	0.0306166	0.269979	0.247491	0.029936109, 0.89621207
CTCT	1	1079	44139	11742694	0.202904	0.519435	0.246561	0.006239627, 1.376768913
TGAA	2	1078	90540	11696293	0.0216639	0.213306	0.239676	0.028989243, 0.86790884
TTAG	1	1079	46859	11739974	0.142053	0.445479	0.232196	0.005876311, 1.29650733
TAAC	1	1079	47297	11739536	0.142692	0.445479	0.230037	0.005821713, 1.284454
TGCT	1	1079	48856	11737977	0.14613	0.450301	0.222667	0.005635322, 1.243303447
GTTG	1	1079	49403	11737430	0.147755	0.450301	0.220191	0.005572712, 1.229480051
TCTA	1	1079	51756	11735077	0.10187	0.39949	0.210138	0.005318477, 1.173347064
AAGG	1	1079	53398	11733435	0.104739	0.39949	0.203648	0.005154337, 1.137115699
ACAT	1	1079	56243	11730590	0.0726167	0.370987	0.1933	0.004892632, 1.079298594
TGGA	1	1079	57351	11729482	0.0740002	0.370987	0.189548	0.004797734, 1.05836548
CTTC	1	1079	64007	11722826	0.0361848	0.269979	0.16974	0.004296817, 0.947739974
AGAT	1	1079	64252	11722581	0.0362662	0.269979	0.16909	0.004280359, 0.944164164
ATCA	1	1079	71357	11715476	0.027155	0.248274	0.152161	0.003852246, 0.849610221
ACAA	1	1079	73952	11712881	0.018424	0.197047	0.146789	0.003716394, 0.819618689
TCAA	1	1079	87840	11698993	0.00662404	0.0930485	0.123435	0.003125773, 0.689206048
TAAA	1	1079	93760	11693073	0.00312354	0.0716013	0.115583	0.0029272, 0.645367801
CAAA	1	1079	97077	11689756	0.00335631	0.0716013	0.111602	0.002826526, 0.623110212
TTTC	1	1079	104105	11682728	0.00158309	0.0500808	0.104005	0.002634418, 0.58071666
ACGG	0	1080	21292	11765541	0.27583	0.583816	0	0, 1.890807659
ACTA	0	1080	44311	11742522	0.0400749	0.269979	0	0, 0.906715233
ACTG	0	1080	41084	11745749	0.0379927	0.269979	0	0, 0.97822587
AGAG	0	1080	44286	11742547	0.0400426	0.269979	0	0, 0.907229143
ATCG	0	1080	33539	11753294	0.0831629	0.370987	0	0, 1.199076586
ATGC	0	1080	39655	11747178	0.058232	0.317178	0	0, 1.013609097
CACG	0	1080	18347	11768486	0.423625	0.737146	0	0, 2.19497869
CCAC	0	1080	31862	11754971	0.12947	0.424927	0	0, 1.26241348
CCAG	0	1080	33233	11753600	0.0829858	0.370987	0	0, 1.210170869
CCCG	0	1080	11409	11775424	0.632301	0.907081	0	0, 3.531971368
CCGC	0	1080	15378	11771455	0.655508	0.907081	0	0, 2.619355142
CCTG	0	1080	28212	11758621	0.195355	0.519435	0	0, 1.426195991
CCTT	0	1080	52540	11734293	0.0184732	0.197047	0	0, 0.764191502
CGAA	0	1080	38794	11748039	0.0570817	0.317178	0	0, 1.03617742
CGAC	0	1080	19048	11767785	0.429042	0.737146	0	0, 2.113972899
CGAG	0	1080	18720	11768113	0.426392	0.737146	0	0, 2.1510808
CGCG	0	1080	8528	11778305	1	1	0	0, 4.726438887
CGGA	0	1080	20912	11765921	0.274801	0.583816	0	0, 1.925238969
CGGG	0	1080	10968	11775865	0.631938	0.907081	0	0, 3.674098868
CGTC	0	1080	23033	11763800	0.284073	0.583816	0	0, 1.747609969
CGTG	0	1080	18128	11768705	0.422129	0.737146	0	0, 2.221447123
GACC	0	1080	23094	11763739	0.28446	0.583816	0	0, 1.742984475
GCAG	0	1080	33074	11753759	0.0829244	0.370987	0	0, 1.216012126
GCCG	0	1080	15142	11771691	0.653377	0.907081	0	0, 2.660235674
GCGC	0	1080	13255	11773578	0.639288	0.907081	0	0, 3.039286461
GGAC	0	1080	22610	11764223	0.281564	0.583816	0	0, 1.780371711
GGAG	0	1080	29006	11757827	0.123032	0.418203	0	0, 1.386957944
GGCA	0	1080	32434	11754399	0.1318	0.427099	0	0, 1.24007834
GGCG	0	1080	16216	11770617	0.413575	0.737146	0	0, 2.483804529
GGGC	0	1080	16520	11770313	0.414349	0.737146	0	0, 2.43802988
GGTG	0	1080	33225	11753608	0.0829823	0.370987	0	0, 1.210463399
GTCC	0	1080	22351	11764482	0.280183	0.583816	0	0, 1.801043523
GTCG	0	1080	18892	11767941	0.427757	0.737146	0	0, 2.131462975
GTGA	0	1080	38528	11748305	0.0568116	0.317178	0	0, 1.043355195
GTTT	0	1080	74301	11712532	0.00176065	0.0500808	0	0, 0.539381799
TACA	0	1080	52069	11734764	0.018207	0.197047	0	0, 0.771122604
TCAG	0	1080	42617	11744216	0.0384548	0.269979	0	0, 0.942903796
TCGA	0	1080	35193	11751640	0.0854343	0.370987	0	0, 1.142591232
TGCG	0	1080	20566	11766267	0.274123	0.583816	0	0, 1.9577017
