# Supplementary material for: Characteristics of replication-independent endogenous double-strand breaks in Saccharomyces cerevisiae
Source: BMC Genomics. 2014 Sep 1;15(1):750. doi: 10.1186/1471-2164-15-750 (PMC4158086; doi:10.1186/1471-2164-15-750)
Supplement: Supplementary file 4 — Additional file 4: Table S3: Occurrences of each sequence pattern in the wild type yeast sample (uniquely mapped reads only). (XLSX 1 MB) [file 12864_2014_6418_MOESM4_ESM.xlsx]

## Sheet: Table S1
Table S1 Occurrences of each "xxx▼x" 4-mer in stitched read (uniquely mapped reads only)
4-mer	Count	Proportion
CGTA	48	0.0534521
CGTT	28	0.0311804
CGTC	24	0.0267261
CGTG	24	0.0267261
AGTA	22	0.0244989
TATC	21	0.0233853
TCTC	15	0.0167038
TATT	14	0.0155902
CATC	13	0.0144766
TGTA	13	0.0144766
ATAA	12	0.013363
TAAT	11	0.0122494
GGTA	11	0.0122494
TGTC	11	0.0122494
AATA	11	0.0122494
TATA	11	0.0122494
ACCA	10	0.0111359
AGTC	10	0.0111359
TGCC	10	0.0111359
CTCC	10	0.0111359
GATG	9	0.0100223
ATAT	9	0.0100223
AGTG	9	0.0100223
TAAC	9	0.0100223
GGTT	8	0.00890869
CCAC	8	0.00890869
ATTT	8	0.00890869
AATC	8	0.00890869
ATAC	8	0.00890869
CCTT	7	0.0077951
AAAA	7	0.0077951
ATTC	7	0.0077951
CACC	7	0.0077951
ACCC	7	0.0077951
CCAA	6	0.00668151
GTTC	6	0.00668151
AGAG	6	0.00668151
AGTT	6	0.00668151
TATG	6	0.00668151
TCTA	6	0.00668151
ACGA	6	0.00668151
ATTA	6	0.00668151
AGAA	6	0.00668151
AGAT	6	0.00668151
GCAA	6	0.00668151
TTTA	6	0.00668151
TTGT	6	0.00668151
TTGC	6	0.00668151
TTAC	6	0.00668151
CTTC	6	0.00668151
ACTC	6	0.00668151
AGCA	6	0.00668151
ATGA	6	0.00668151
CTAC	6	0.00668151
TACC	6	0.00668151
GGAC	5	0.00556793
AAGA	5	0.00556793
TGCT	5	0.00556793
CCCC	5	0.00556793
TAAA	5	0.00556793
AAGG	5	0.00556793
TAGC	5	0.00556793
AATT	5	0.00556793
AGGT	5	0.00556793
CGCA	5	0.00556793
ACTG	5	0.00556793
GTTA	5	0.00556793
TTTC	5	0.00556793
CATT	5	0.00556793
ATGC	4	0.00445434
GTTG	4	0.00445434
GGTG	4	0.00445434
CCTA	4	0.00445434
ACTA	4	0.00445434
CTTG	4	0.00445434
GTAC	4	0.00445434
GCAC	4	0.00445434
CCCT	4	0.00445434
GATA	4	0.00445434
GTTT	4	0.00445434
CTAT	4	0.00445434
TCTT	4	0.00445434
GCTA	4	0.00445434
TAAG	4	0.00445434
TCCA	4	0.00445434
TGGT	4	0.00445434
TTTT	4	0.00445434
GTCC	3	0.00334076
CGAG	3	0.00334076
GTCT	3	0.00334076
AAAG	3	0.00334076
AACT	3	0.00334076
TTGA	3	0.00334076
GTAG	3	0.00334076
ACCG	3	0.00334076
GATC	3	0.00334076
GCTC	3	0.00334076
GGTC	3	0.00334076
AGAC	3	0.00334076
GGCC	3	0.00334076
ATCC	3	0.00334076
CTTT	3	0.00334076
CATG	3	0.00334076
GACC	3	0.00334076
GAAA	3	0.00334076
GCCC	3	0.00334076
TTAA	3	0.00334076
ATGG	3	0.00334076
AAAC	3	0.00334076
CAAT	3	0.00334076
TGAC	2	0.00222717
AGCT	2	0.00222717
GGAG	2	0.00222717
CACT	2	0.00222717
GGGT	2	0.00222717
GGAT	2	0.00222717
TCCG	2	0.00222717
CTTA	2	0.00222717
TTTG	2	0.00222717
CCCA	2	0.00222717
CGGT	2	0.00222717
TCTG	2	0.00222717
CCGC	2	0.00222717
GGCG	2	0.00222717
GAAT	2	0.00222717
GCCA	2	0.00222717
CAAA	2	0.00222717
GTAA	2	0.00222717
ATAG	2	0.00222717
CCCG	2	0.00222717
ACAC	2	0.00222717
TAGA	2	0.00222717
TCAG	2	0.00222717
TTCA	2	0.00222717
ATCA	2	0.00222717
AAGT	2	0.00222717
GAAG	2	0.00222717
TGGA	2	0.00222717
TTCG	2	0.00222717
TACG	2	0.00222717
AAGC	2	0.00222717
CTCA	2	0.00222717
TCCC	2	0.00222717
AACC	2	0.00222717
GTGC	2	0.00222717
TAGG	2	0.00222717
CCTC	2	0.00222717
AGGC	2	0.00222717
TTCC	2	0.00222717
ATCT	2	0.00222717
CCAG	1	0.00111359
CGAA	1	0.00111359
TCAC	1	0.00111359
CAGA	1	0.00111359
CGGC	1	0.00111359
CCAT	1	0.00111359
CCTG	1	0.00111359
ATCG	1	0.00111359
TACA	1	0.00111359
GTGA	1	0.00111359
TCGT	1	0.00111359
CGGA	1	0.00111359
GGGC	1	0.00111359
GTGG	1	0.00111359
AATG	1	0.00111359
GCTG	1	0.00111359
GCTT	1	0.00111359
TTGG	1	0.00111359
GCGT	1	0.00111359
ATTG	1	0.00111359
CATA	1	0.00111359
GATT	1	0.00111359
GGGA	1	0.00111359
TACT	1	0.00111359
GACT	1	0.00111359
AGCC	1	0.00111359
TTCT	1	0.00111359
TGTG	1	0.00111359
CGCC	1	0.00111359
TGTT	1	0.00111359
ACAA	1	0.00111359
ACGG	1	0.00111359
TCAT	1	0.00111359
TTAT	1	0.00111359
ACAG	1	0.00111359
CAAC	1	0.00111359
GTCA	1	0.00111359
ACTT	1	0.00111359
CTGT	1	0.00111359
GAGG	1	0.00111359
GGGG	1	0.00111359
AAAT	0	0
AACA	0	0
AACG	0	0
ACAT	0	0
ACCT	0	0
ACGC	0	0
ACGT	0	0
AGCG	0	0
AGGA	0	0
AGGG	0	0
ATGT	0	0
CAAG	0	0
CACA	0	0
CACG	0	0
CAGC	0	0
CAGG	0	0
CAGT	0	0
CCGA	0	0
CCGG	0	0
CCGT	0	0
CGAC	0	0
CGAT	0	0
CGCG	0	0
CGCT	0	0
CGGG	0	0
CTAA	0	0
CTAG	0	0
CTCG	0	0
CTCT	0	0
CTGA	0	0
CTGC	0	0
CTGG	0	0
GAAC	0	0
GACA	0	0
GACG	0	0
GAGA	0	0
GAGC	0	0
GAGT	0	0
GCAG	0	0
GCAT	0	0
GCCG	0	0
GCCT	0	0
GCGA	0	0
GCGC	0	0
GCGG	0	0
GGAA	0	0
GGCA	0	0
GGCT	0	0
GTAT	0	0
GTCG	0	0
GTGT	0	0
TAGT	0	0
TCAA	0	0
TCCT	0	0
TCGA	0	0
TCGC	0	0
TCGG	0	0
TGAA	0	0
TGAG	0	0
TGAT	0	0
TGCA	0	0
TGCG	0	0
TGGC	0	0
TGGG	0	0
TTAG	0	0

## Sheet: Table S2
Table S2 Occurrences of each "xxxx▼" 4-mer in stitched read (uniquely mapped reads only)
4-mer	Count	Proportion
ACGT	113	0.125835
ATAT	23	0.0256125
TTCT	18	0.0200445
CAGT	17	0.018931
TTAT	17	0.018931
TAGT	15	0.0167038
TACC	12	0.013363
TGGT	12	0.013363
AAGT	12	0.013363
GGTT	10	0.0111359
TCAT	10	0.0111359
ATAA	10	0.0111359
TTGT	10	0.0111359
GATA	10	0.0111359
CTAT	10	0.0111359
CTAA	9	0.0100223
AAGA	9	0.0100223
CATA	9	0.0100223
TTAA	9	0.0100223
TAAT	9	0.0100223
ACCA	8	0.00890869
GAAA	8	0.00890869
CATT	8	0.00890869
CCAT	8	0.00890869
GGAT	7	0.0077951
ATGT	7	0.0077951
GATG	7	0.0077951
TATT	7	0.0077951
GTGT	7	0.0077951
TAGA	7	0.0077951
CTTT	7	0.0077951
TTTG	7	0.0077951
CAAT	7	0.0077951
TGAT	7	0.0077951
GCTA	7	0.0077951
CCCT	6	0.00668151
AATA	6	0.00668151
CAAG	6	0.00668151
GTGC	6	0.00668151
AAAT	6	0.00668151
CTTG	6	0.00668151
ACTT	6	0.00668151
AGCT	6	0.00668151
AGGT	6	0.00668151
AACT	6	0.00668151
TCCC	6	0.00668151
TACT	6	0.00668151
TATA	6	0.00668151
TCTC	6	0.00668151
ATCT	5	0.00556793
TGTT	5	0.00556793
GGGT	5	0.00556793
GCCT	5	0.00556793
AATT	5	0.00556793
ATAG	5	0.00556793
TTTA	5	0.00556793
TCAC	5	0.00556793
ATCC	5	0.00556793
TCTT	5	0.00556793
TGCA	5	0.00556793
TTTT	5	0.00556793
TCGT	5	0.00556793
TTGC	5	0.00556793
ATTT	5	0.00556793
GGGA	4	0.00445434
GGTC	4	0.00445434
AAAA	4	0.00445434
AAAC	4	0.00445434
ACCC	4	0.00445434
TCCA	4	0.00445434
GTCT	4	0.00445434
AAAG	4	0.00445434
GAGA	4	0.00445434
AGCA	4	0.00445434
GCGT	4	0.00445434
GACG	4	0.00445434
GCTT	4	0.00445434
AACC	4	0.00445434
AAGC	4	0.00445434
AGGA	4	0.00445434
TAGC	4	0.00445434
TCGC	4	0.00445434
CTGC	4	0.00445434
TATG	4	0.00445434
CACC	4	0.00445434
TGAC	4	0.00445434
GCTC	4	0.00445434
ACGA	3	0.00334076
AGTC	3	0.00334076
ATTG	3	0.00334076
TACG	3	0.00334076
AGTA	3	0.00334076
CACT	3	0.00334076
CCCA	3	0.00334076
GTAG	3	0.00334076
TGGG	3	0.00334076
AGGC	3	0.00334076
GAAT	3	0.00334076
TAGG	3	0.00334076
CATC	3	0.00334076
GGAA	3	0.00334076
GTTA	3	0.00334076
CGCC	3	0.00334076
GCAT	3	0.00334076
AGAA	3	0.00334076
TTCA	3	0.00334076
AGTT	3	0.00334076
ATAC	3	0.00334076
GTTC	3	0.00334076
AATC	3	0.00334076
GAAG	3	0.00334076
CGGT	3	0.00334076
CTAC	3	0.00334076
GAGT	3	0.00334076
GCAA	3	0.00334076
CGAT	2	0.00222717
CGTA	2	0.00222717
GCAC	2	0.00222717
ATGA	2	0.00222717
GTAT	2	0.00222717
TCGG	2	0.00222717
ACCG	2	0.00222717
TGGC	2	0.00222717
CCGT	2	0.00222717
CCAA	2	0.00222717
GATT	2	0.00222717
GGTA	2	0.00222717
TGTA	2	0.00222717
GCCC	2	0.00222717
ACAC	2	0.00222717
CTCC	2	0.00222717
GACA	2	0.00222717
TTAC	2	0.00222717
ATGG	2	0.00222717
GTAC	2	0.00222717
GTGG	2	0.00222717
ATTC	2	0.00222717
CCTA	2	0.00222717
CTGT	2	0.00222717
AGTG	2	0.00222717
TCCT	2	0.00222717
TGTG	2	0.00222717
ACGC	2	0.00222717
CAGG	2	0.00222717
GCGA	1	0.00111359
TGCT	1	0.00111359
ACAG	1	0.00111359
AGCC	1	0.00111359
CCGG	1	0.00111359
TAAG	1	0.00111359
ACTC	1	0.00111359
GCCA	1	0.00111359
AATG	1	0.00111359
CGCA	1	0.00111359
CTTA	1	0.00111359
ACCT	1	0.00111359
AGAT	1	0.00111359
GAAC	1	0.00111359
GAGG	1	0.00111359
GGCT	1	0.00111359
TATC	1	0.00111359
CGCT	1	0.00111359
AAGG	1	0.00111359
CCTC	1	0.00111359
CTCG	1	0.00111359
CTGG	1	0.00111359
GCGG	1	0.00111359
GGGG	1	0.00111359
TTAG	1	0.00111359
CGTT	1	0.00111359
AGCG	1	0.00111359
CCCC	1	0.00111359
TCTA	1	0.00111359
AGGG	1	0.00111359
TAAA	1	0.00111359
GGCC	1	0.00111359
ACAA	1	0.00111359
CAGC	1	0.00111359
GACT	1	0.00111359
TTTC	1	0.00111359
CAGA	1	0.00111359
CTTC	1	0.00111359
ACAT	1	0.00111359
GTAA	1	0.00111359
GTCA	1	0.00111359
TTCC	1	0.00111359
AACA	1	0.00111359
ATTA	1	0.00111359
CACA	1	0.00111359
CATG	1	0.00111359
GATC	1	0.00111359
TCTG	1	0.00111359
TGAA	1	0.00111359
TGAG	1	0.00111359
TGGA	1	0.00111359
TTGG	1	0.00111359
AACG	0	0
ACGG	0	0
ACTA	0	0
ACTG	0	0
AGAC	0	0
AGAG	0	0
ATCA	0	0
ATCG	0	0
ATGC	0	0
CAAA	0	0
CAAC	0	0
CACG	0	0
CCAC	0	0
CCAG	0	0
CCCG	0	0
CCGA	0	0
CCGC	0	0
CCTG	0	0
CCTT	0	0
CGAA	0	0
CGAC	0	0
CGAG	0	0
CGCG	0	0
CGGA	0	0
CGGC	0	0
CGGG	0	0
CGTC	0	0
CGTG	0	0
CTAG	0	0
CTCA	0	0
CTCT	0	0
CTGA	0	0
GACC	0	0
GAGC	0	0
GCAG	0	0
GCCG	0	0
GCGC	0	0
GCTG	0	0
GGAC	0	0
GGAG	0	0
GGCA	0	0
GGCG	0	0
GGGC	0	0
GGTG	0	0
GTCC	0	0
GTCG	0	0
GTGA	0	0
GTTG	0	0
GTTT	0	0
TAAC	0	0
TACA	0	0
TCAA	0	0
TCAG	0	0
TCCG	0	0
TCGA	0	0
TGCC	0	0
TGCG	0	0
TGTC	0	0
TTCG	0	0
TTGA	0	0

## Sheet: Table S3
Table S3 Occurrences of each "xxxx▼x" 5-mer in stitched read (uniquely mapped reads only)
5-mer	Count	Proportion
ACGTA	44	0.0489978
ACGTC	23	0.0256125
ACGTT	23	0.0256125
ACGTG	23	0.0256125
ATATC	11	0.0122494
TTCTC	10	0.0111359
TTATT	9	0.0100223
TACCA	8	0.00890869
TGGTT	8	0.00890869
TAGTA	8	0.00890869
CAGTA	8	0.00890869
GGATG	7	0.0077951
CTAAT	7	0.0077951
TCATC	7	0.0077951
ACCAA	6	0.00668151
AAGAG	6	0.00668151
GAAAA	6	0.00668151
ATATG	6	0.00668151
AATAA	6	0.00668151
AAGTA	6	0.00668151
CTATC	6	0.00668151
CCATC	6	0.00668151
GATAA	6	0.00668151
GGTTC	5	0.00556793
CCCTT	5	0.00556793
CAGTT	5	0.00556793
ATAAC	5	0.00556793
GTGTA	5	0.00556793
TTGTA	5	0.00556793
TAATC	5	0.00556793
GCTAC	5	0.00556793
TATAC	5	0.00556793
CATAT	4	0.00445434
GGGAC	4	0.00445434
CAGTG	4	0.00445434
TGGTA	4	0.00445434
CAAGA	4	0.00445434
ATGTC	4	0.00445434
AAATA	4	0.00445434
ATAAT	4	0.00445434
TCCAC	4	0.00445434
AAAGG	4	0.00445434
TAGAT	4	0.00445434
TTGTC	4	0.00445434
AGCAA	4	0.00445434
GATAT	4	0.00445434
CATTT	4	0.00445434
TTATA	4	0.00445434
ACTTG	4	0.00445434
TTTAC	4	0.00445434
AACTC	4	0.00445434
AGGTA	4	0.00445434
TAGCA	4	0.00445434
TCGCA	4	0.00445434
TGCAC	4	0.00445434
CTGCC	4	0.00445434
TGATA	4	0.00445434
TATGA	4	0.00445434
AAGTC	4	0.00445434
CTATA	4	0.00445434
TCTCC	4	0.00445434
GCTCC	4	0.00445434
GGTTA	4	0.00445434
TTAAG	4	0.00445434
TTATC	4	0.00445434
GGTCC	3	0.00334076
ACGAG	3	0.00334076
AGTCT	3	0.00334076
GTGCT	3	0.00334076
AAAAG	3	0.00334076
AAACT	3	0.00334076
ACCCC	3	0.00334076
ATCTA	3	0.00334076
ATTGA	3	0.00334076
TACGA	3	0.00334076
AGTAG	3	0.00334076
GATGC	3	0.00334076
TAGTC	3	0.00334076
TTAAA	3	0.00334076
TGTTG	3	0.00334076
GGGTG	3	0.00334076
GTCTC	3	0.00334076
TATTA	3	0.00334076
TACCG	3	0.00334076
GAGAA	3	0.00334076
GCCTA	3	0.00334076
TTCTA	3	0.00334076
CTTTA	3	0.00334076
AATTA	3	0.00334076
ATAGC	3	0.00334076
CATTC	3	0.00334076
TTTGT	3	0.00334076
CACTA	3	0.00334076
CTTGT	3	0.00334076
GCGTA	3	0.00334076
GTGCC	3	0.00334076
TTTGC	3	0.00334076
CAATA	3	0.00334076
CCCAC	3	0.00334076
GACGA	3	0.00334076
GCTTC	3	0.00334076
TAATA	3	0.00334076
AACCC	3	0.00334076
ATATA	3	0.00334076
AGGCC	3	0.00334076
TCACC	3	0.00334076
TAGAA	3	0.00334076
TCCCT	3	0.00334076
CATAC	3	0.00334076
CACCC	3	0.00334076
TAGTG	3	0.00334076
TCGTT	3	0.00334076
TTCTT	3	0.00334076
TGACC	3	0.00334076
TTGCC	3	0.00334076
CTTTC	3	0.00334076
TCATT	3	0.00334076
CTTGC	3	0.00334076
ATATT	3	0.00334076
GAGTC	3	0.00334076
TCTTC	3	0.00334076
AAGTG	2	0.00222717
CGATC	2	0.00222717
CGTAC	2	0.00222717
GCACC	2	0.00222717
TTAAC	2	0.00222717
AGCTC	2	0.00222717
AGGTC	2	0.00222717
ATGAC	2	0.00222717
GTATT	2	0.00222717
AAGCT	2	0.00222717
AGGAG	2	0.00222717
GTAGC	2	0.00222717
TCACT	2	0.00222717
TGGGT	2	0.00222717
AAGAC	2	0.00222717
CTAAC	2	0.00222717
GAATT	2	0.00222717
TAGGT	2	0.00222717
AACTG	2	0.00222717
AGGAT	2	0.00222717
ATCCG	2	0.00222717
TCTTA	2	0.00222717
TTTTG	2	0.00222717
TCCCA	2	0.00222717
TCGGT	2	0.00222717
TTCTG	2	0.00222717
ACCGC	2	0.00222717
CATCC	2	0.00222717
TATTC	2	0.00222717
TGGCG	2	0.00222717
TGTTT	2	0.00222717
AATTC	2	0.00222717
ACTTT	2	0.00222717
CCGTT	2	0.00222717
GGAAT	2	0.00222717
GCTAT	2	0.00222717
GTTAC	2	0.00222717
CGCCA	2	0.00222717
TACTC	2	0.00222717
AGCTA	2	0.00222717
CCAAA	2	0.00222717
GATTT	2	0.00222717
GCATG	2	0.00222717
GGTAA	2	0.00222717
TGTAC	2	0.00222717
CATAG	2	0.00222717
TACTG	2	0.00222717
CAATT	2	0.00222717
GTGTC	2	0.00222717
AAGCA	2	0.00222717
AGAAA	2	0.00222717
GCCCG	2	0.00222717
GCCTT	2	0.00222717
TTGCT	2	0.00222717
ACACC	2	0.00222717
ATTTA	2	0.00222717
CAATC	2	0.00222717
TTCAG	2	0.00222717
ATACC	2	0.00222717
ATGGT	2	0.00222717
GGGTA	2	0.00222717
GTACC	2	0.00222717
GTTCA	2	0.00222717
GAAGT	2	0.00222717
ATCTC	2	0.00222717
CTACG	2	0.00222717
GATGA	2	0.00222717
GATGG	2	0.00222717
TCTCA	2	0.00222717
TATTT	2	0.00222717
AGTGC	2	0.00222717
ATAGG	2	0.00222717
TTTTT	2	0.00222717
GAAAC	2	0.00222717
ATGTA	2	0.00222717
ATCCA	2	0.00222717
GCAAT	2	0.00222717
AATCT	2	0.00222717
ATTTC	2	0.00222717
CAGGT	2	0.00222717
AAAAA	1	0.00111359
ACCAG	1	0.00111359
CTCCA	1	0.00111359
GACAC	1	0.00111359
GCGAA	1	0.00111359
GTAGA	1	0.00111359
TGATG	1	0.00111359
TGCTA	1	0.00111359
TTACC	1	0.00111359
TTCAC	1	0.00111359
ACAGA	1	0.00111359
AGCCC	1	0.00111359
AGTTT	1	0.00111359
ATTTT	1	0.00111359
CCGGC	1	0.00111359
CGCCC	1	0.00111359
GTTAA	1	0.00111359
TAAGA	1	0.00111359
AATCA	1	0.00111359
ACCCT	1	0.00111359
ACTCC	1	0.00111359
GCCAT	1	0.00111359
GGAAG	1	0.00111359
GTGGA	1	0.00111359
AATGC	1	0.00111359
ATTCG	1	0.00111359
CAAGG	1	0.00111359
CACCA	1	0.00111359
CCTAC	1	0.00111359
CGCAA	1	0.00111359
CGGTA	1	0.00111359
CTGTA	1	0.00111359
CTTAA	1	0.00111359
GAAGC	1	0.00111359
GAGAC	1	0.00111359
TAATT	1	0.00111359
TATAT	1	0.00111359
TCCCC	1	0.00111359
AACCA	1	0.00111359
ACCTG	1	0.00111359
AGATG	1	0.00111359
AGTTA	1	0.00111359
CTCCC	1	0.00111359
GAACC	1	0.00111359
GAGGT	1	0.00111359
GGCTC	1	0.00111359
TATCG	1	0.00111359
TGCAA	1	0.00111359
TTACA	1	0.00111359
AAGAT	1	0.00111359
TCCTA	1	0.00111359
TGTGA	1	0.00111359
CCCTC	1	0.00111359
CCTAT	1	0.00111359
CGCTA	1	0.00111359
AAATC	1	0.00111359
AAGGC	1	0.00111359
CCTCC	1	0.00111359
CTACC	1	0.00111359
CTCGT	1	0.00111359
CTGGT	1	0.00111359
GCGGA	1	0.00111359
GGGGC	1	0.00111359
TGTGG	1	0.00111359
TTAGA	1	0.00111359
AAACC	1	0.00111359
AAATG	1	0.00111359
AGCTG	1	0.00111359
AGCTT	1	0.00111359
AGTTC	1	0.00111359
ATCCC	1	0.00111359
CGTTT	1	0.00111359
GAATA	1	0.00111359
GGTTG	1	0.00111359
TCGTG	1	0.00111359
TTTGG	1	0.00111359
AGCGT	1	0.00111359
CATTG	1	0.00111359
CCATA	1	0.00111359
CCCCC	1	0.00111359
TCTAT	1	0.00111359
TGATT	1	0.00111359
ACCAC	1	0.00111359
AGGGA	1	0.00111359
ATAAA	1	0.00111359
CTTTT	1	0.00111359
GCATT	1	0.00111359
TAAAC	1	0.00111359
TTTTA	1	0.00111359
ACGCA	1	0.00111359
AGAAG	1	0.00111359
ATACT	1	0.00111359
CAAGC	1	0.00111359
GGCCC	1	0.00111359
TGACT	1	0.00111359
TTTAA	1	0.00111359
ACAAT	1	0.00111359
ATTCC	1	0.00111359
CAGCC	1	0.00111359
CGGTC	1	0.00111359
CTGTC	1	0.00111359
GACTG	1	0.00111359
GCGTC	1	0.00111359
GTTCT	1	0.00111359
TACTA	1	0.00111359
TAGGC	1	0.00111359
TAGTT	1	0.00111359
TTGTG	1	0.00111359
TTTCC	1	0.00111359
ACGCC	1	0.00111359
ATGTT	1	0.00111359
CAGAT	1	0.00111359
CATCA	1	0.00111359
CCATT	1	0.00111359
CGGTG	1	0.00111359
CTTCG	1	0.00111359
TGATC	1	0.00111359
ACATG	1	0.00111359
GACAA	1	0.00111359
GACGG	1	0.00111359
GTAAA	1	0.00111359
GTCAT	1	0.00111359
GTGGT	1	0.00111359
TACCC	1	0.00111359
TTCCA	1	0.00111359
AACAC	1	0.00111359
ATTAT	1	0.00111359
CACAG	1	0.00111359
CATGG	1	0.00111359
GATCC	1	0.00111359
GCAAC	1	0.00111359
GCTTT	1	0.00111359
GGTCA	1	0.00111359
GTCTT	1	0.00111359
TACTT	1	0.00111359
TCCTC	1	0.00111359
TCGTA	1	0.00111359
TCTGT	1	0.00111359
TGAAA	1	0.00111359
TGAGG	1	0.00111359
TGGAC	1	0.00111359
TGGGG	1	0.00111359
TTGGA	1	0.00111359
AAAAC	0	0
AAAAT	0	0
AAACA	0	0
AAACG	0	0
AAAGA	0	0
AAAGC	0	0
AAAGT	0	0
AAATT	0	0
AACAA	0	0
AACAG	0	0
AACAT	0	0
AACCG	0	0
AACCT	0	0
AACGA	0	0
AACGC	0	0
AACGG	0	0
AACGT	0	0
AACTA	0	0
AACTT	0	0
AAGAA	0	0
AAGCC	0	0
AAGCG	0	0
AAGGA	0	0
AAGGG	0	0
AAGGT	0	0
AAGTT	0	0
AATAC	0	0
AATAG	0	0
AATAT	0	0
AATCC	0	0
AATCG	0	0
AATGA	0	0
AATGG	0	0
AATGT	0	0
AATTG	0	0
AATTT	0	0
ACAAA	0	0
ACAAC	0	0
ACAAG	0	0
ACACA	0	0
ACACG	0	0
ACACT	0	0
ACAGC	0	0
ACAGG	0	0
ACAGT	0	0
ACATA	0	0
ACATC	0	0
ACATT	0	0
ACCAT	0	0
ACCCA	0	0
ACCCG	0	0
ACCGA	0	0
ACCGG	0	0
ACCGT	0	0
ACCTA	0	0
ACCTC	0	0
ACCTT	0	0
ACGAA	0	0
ACGAC	0	0
ACGAT	0	0
ACGCG	0	0
ACGCT	0	0
ACGGA	0	0
ACGGC	0	0
ACGGG	0	0
ACGGT	0	0
ACTAA	0	0
ACTAC	0	0
ACTAG	0	0
ACTAT	0	0
ACTCA	0	0
ACTCG	0	0
ACTCT	0	0
ACTGA	0	0
ACTGC	0	0
ACTGG	0	0
ACTGT	0	0
ACTTA	0	0
ACTTC	0	0
AGAAC	0	0
AGAAT	0	0
AGACA	0	0
AGACC	0	0
AGACG	0	0
AGACT	0	0
AGAGA	0	0
AGAGC	0	0
AGAGG	0	0
AGAGT	0	0
AGATA	0	0
AGATC	0	0
AGATT	0	0
AGCAC	0	0
AGCAG	0	0
AGCAT	0	0
AGCCA	0	0
AGCCG	0	0
AGCCT	0	0
AGCGA	0	0
AGCGC	0	0
AGCGG	0	0
AGGAA	0	0
AGGAC	0	0
AGGCA	0	0
AGGCG	0	0
AGGCT	0	0
AGGGC	0	0
AGGGG	0	0
AGGGT	0	0
AGGTG	0	0
AGGTT	0	0
AGTAA	0	0
AGTAC	0	0
AGTAT	0	0
AGTCA	0	0
AGTCC	0	0
AGTCG	0	0
AGTGA	0	0
AGTGG	0	0
AGTGT	0	0
AGTTG	0	0
ATAAG	0	0
ATACA	0	0
ATACG	0	0
ATAGA	0	0
ATAGT	0	0
ATCAA	0	0
ATCAC	0	0
ATCAG	0	0
ATCAT	0	0
ATCCT	0	0
ATCGA	0	0
ATCGC	0	0
ATCGG	0	0
ATCGT	0	0
ATCTG	0	0
ATCTT	0	0
ATGAA	0	0
ATGAG	0	0
ATGAT	0	0
ATGCA	0	0
ATGCC	0	0
ATGCG	0	0
ATGCT	0	0
ATGGA	0	0
ATGGC	0	0
ATGGG	0	0
ATGTG	0	0
ATTAA	0	0
ATTAC	0	0
ATTAG	0	0
ATTCA	0	0
ATTCT	0	0
ATTGC	0	0
ATTGG	0	0
ATTGT	0	0
ATTTG	0	0
CAAAA	0	0
CAAAC	0	0
CAAAG	0	0
CAAAT	0	0
CAACA	0	0
CAACC	0	0
CAACG	0	0
CAACT	0	0
CAAGT	0	0
CAATG	0	0
CACAA	0	0
CACAC	0	0
CACAT	0	0
CACCG	0	0
CACCT	0	0
CACGA	0	0
CACGC	0	0
CACGG	0	0
CACGT	0	0
CACTC	0	0
CACTG	0	0
CACTT	0	0
CAGAA	0	0
CAGAC	0	0
CAGAG	0	0
CAGCA	0	0
CAGCG	0	0
CAGCT	0	0
CAGGA	0	0
CAGGC	0	0
CAGGG	0	0
CAGTC	0	0
CATAA	0	0
CATCG	0	0
CATCT	0	0
CATGA	0	0
CATGC	0	0
CATGT	0	0
CATTA	0	0
CCAAC	0	0
CCAAG	0	0
CCAAT	0	0
CCACA	0	0
CCACC	0	0
CCACG	0	0
CCACT	0	0
CCAGA	0	0
CCAGC	0	0
CCAGG	0	0
CCAGT	0	0
CCATG	0	0
CCCAA	0	0
CCCAG	0	0
CCCAT	0	0
CCCCA	0	0
CCCCG	0	0
CCCCT	0	0
CCCGA	0	0
CCCGC	0	0
CCCGG	0	0
CCCGT	0	0
CCCTA	0	0
CCCTG	0	0
CCGAA	0	0
CCGAC	0	0
CCGAG	0	0
CCGAT	0	0
CCGCA	0	0
CCGCC	0	0
CCGCG	0	0
CCGCT	0	0
CCGGA	0	0
CCGGG	0	0
CCGGT	0	0
CCGTA	0	0
CCGTC	0	0
CCGTG	0	0
CCTAA	0	0
CCTAG	0	0
CCTCA	0	0
CCTCG	0	0
CCTCT	0	0
CCTGA	0	0
CCTGC	0	0
CCTGG	0	0
CCTGT	0	0
CCTTA	0	0
CCTTC	0	0
CCTTG	0	0
CCTTT	0	0
CGAAA	0	0
CGAAC	0	0
CGAAG	0	0
CGAAT	0	0
CGACA	0	0
CGACC	0	0
CGACG	0	0
CGACT	0	0
CGAGA	0	0
CGAGC	0	0
CGAGG	0	0
CGAGT	0	0
CGATA	0	0
CGATG	0	0
CGATT	0	0
CGCAC	0	0
CGCAG	0	0
CGCAT	0	0
CGCCG	0	0
CGCCT	0	0
CGCGA	0	0
CGCGC	0	0
CGCGG	0	0
CGCGT	0	0
CGCTC	0	0
CGCTG	0	0
CGCTT	0	0
CGGAA	0	0
CGGAC	0	0
CGGAG	0	0
CGGAT	0	0
CGGCA	0	0
CGGCC	0	0
CGGCG	0	0
CGGCT	0	0
CGGGA	0	0
CGGGC	0	0
CGGGG	0	0
CGGGT	0	0
CGGTT	0	0
CGTAA	0	0
CGTAG	0	0
CGTAT	0	0
CGTCA	0	0
CGTCC	0	0
CGTCG	0	0
CGTCT	0	0
CGTGA	0	0
CGTGC	0	0
CGTGG	0	0
CGTGT	0	0
CGTTA	0	0
CGTTC	0	0
CGTTG	0	0
CTAAA	0	0
CTAAG	0	0
CTACA	0	0
CTACT	0	0
CTAGA	0	0
CTAGC	0	0
CTAGG	0	0
CTAGT	0	0
CTATG	0	0
CTATT	0	0
CTCAA	0	0
CTCAC	0	0
CTCAG	0	0
CTCAT	0	0
CTCCG	0	0
CTCCT	0	0
CTCGA	0	0
CTCGC	0	0
CTCGG	0	0
CTCTA	0	0
CTCTC	0	0
CTCTG	0	0
CTCTT	0	0
CTGAA	0	0
CTGAC	0	0
CTGAG	0	0
CTGAT	0	0
CTGCA	0	0
CTGCG	0	0
CTGCT	0	0
CTGGA	0	0
CTGGC	0	0
CTGGG	0	0
CTGTG	0	0
CTGTT	0	0
CTTAC	0	0
CTTAG	0	0
CTTAT	0	0
CTTCA	0	0
CTTCC	0	0
CTTCT	0	0
CTTGA	0	0
CTTGG	0	0
CTTTG	0	0
GAAAG	0	0
GAAAT	0	0
GAACA	0	0
GAACG	0	0
GAACT	0	0
GAAGA	0	0
GAAGG	0	0
GAATC	0	0
GAATG	0	0
GACAG	0	0
GACAT	0	0
GACCA	0	0
GACCC	0	0
GACCG	0	0
GACCT	0	0
GACGC	0	0
GACGT	0	0
GACTA	0	0
GACTC	0	0
GACTT	0	0
GAGAG	0	0
GAGAT	0	0
GAGCA	0	0
GAGCC	0	0
GAGCG	0	0
GAGCT	0	0
GAGGA	0	0
GAGGC	0	0
GAGGG	0	0
GAGTA	0	0
GAGTG	0	0
GAGTT	0	0
GATAC	0	0
GATAG	0	0
GATCA	0	0
GATCG	0	0
GATCT	0	0
GATGT	0	0
GATTA	0	0
GATTC	0	0
GATTG	0	0
GCAAA	0	0
GCAAG	0	0
GCACA	0	0
GCACG	0	0
GCACT	0	0
GCAGA	0	0
GCAGC	0	0
GCAGG	0	0
GCAGT	0	0
GCATA	0	0
GCATC	0	0
GCCAA	0	0
GCCAC	0	0
GCCAG	0	0
GCCCA	0	0
GCCCC	0	0
GCCCT	0	0
GCCGA	0	0
GCCGC	0	0
GCCGG	0	0
GCCGT	0	0
GCCTC	0	0
GCCTG	0	0
GCGAC	0	0
GCGAG	0	0
GCGAT	0	0
GCGCA	0	0
GCGCC	0	0
GCGCG	0	0
GCGCT	0	0
GCGGC	0	0
GCGGG	0	0
GCGGT	0	0
GCGTG	0	0
GCGTT	0	0
GCTAA	0	0
GCTAG	0	0
GCTCA	0	0
GCTCG	0	0
GCTCT	0	0
GCTGA	0	0
GCTGC	0	0
GCTGG	0	0
GCTGT	0	0
GCTTA	0	0
GCTTG	0	0
GGAAA	0	0
GGAAC	0	0
GGACA	0	0
GGACC	0	0
GGACG	0	0
GGACT	0	0
GGAGA	0	0
GGAGC	0	0
GGAGG	0	0
GGAGT	0	0
GGATA	0	0
GGATC	0	0
GGATT	0	0
GGCAA	0	0
GGCAC	0	0
GGCAG	0	0
GGCAT	0	0
GGCCA	0	0
GGCCG	0	0
GGCCT	0	0
GGCGA	0	0
GGCGC	0	0
GGCGG	0	0
GGCGT	0	0
GGCTA	0	0
GGCTG	0	0
GGCTT	0	0
GGGAA	0	0
GGGAG	0	0
GGGAT	0	0
GGGCA	0	0
GGGCC	0	0
GGGCG	0	0
GGGCT	0	0
GGGGA	0	0
GGGGG	0	0
GGGGT	0	0
GGGTC	0	0
GGGTT	0	0
GGTAC	0	0
GGTAG	0	0
GGTAT	0	0
GGTCG	0	0
GGTCT	0	0
GGTGA	0	0
GGTGC	0	0
GGTGG	0	0
GGTGT	0	0
GGTTT	0	0
GTAAC	0	0
GTAAG	0	0
GTAAT	0	0
GTACA	0	0
GTACG	0	0
GTACT	0	0
GTAGG	0	0
GTAGT	0	0
GTATA	0	0
GTATC	0	0
GTATG	0	0
GTCAA	0	0
GTCAC	0	0
GTCAG	0	0
GTCCA	0	0
GTCCC	0	0
GTCCG	0	0
GTCCT	0	0
GTCGA	0	0
GTCGC	0	0
GTCGG	0	0
GTCGT	0	0
GTCTA	0	0
GTCTG	0	0
GTGAA	0	0
GTGAC	0	0
GTGAG	0	0
GTGAT	0	0
GTGCA	0	0
GTGCG	0	0
GTGGC	0	0
GTGGG	0	0
GTGTG	0	0
GTGTT	0	0
GTTAG	0	0
GTTAT	0	0
GTTCC	0	0
GTTCG	0	0
GTTGA	0	0
GTTGC	0	0
GTTGG	0	0
GTTGT	0	0
GTTTA	0	0
GTTTC	0	0
GTTTG	0	0
GTTTT	0	0
TAAAA	0	0
TAAAG	0	0
TAAAT	0	0
TAACA	0	0
TAACC	0	0
TAACG	0	0
TAACT	0	0
TAAGC	0	0
TAAGG	0	0
TAAGT	0	0
TAATG	0	0
TACAA	0	0
TACAC	0	0
TACAG	0	0
TACAT	0	0
TACCT	0	0
TACGC	0	0
TACGG	0	0
TACGT	0	0
TAGAC	0	0
TAGAG	0	0
TAGCC	0	0
TAGCG	0	0
TAGCT	0	0
TAGGA	0	0
TAGGG	0	0
TATAA	0	0
TATAG	0	0
TATCA	0	0
TATCC	0	0
TATCT	0	0
TATGC	0	0
TATGG	0	0
TATGT	0	0
TATTG	0	0
TCAAA	0	0
TCAAC	0	0
TCAAG	0	0
TCAAT	0	0
TCACA	0	0
TCACG	0	0
TCAGA	0	0
TCAGC	0	0
TCAGG	0	0
TCAGT	0	0
TCATA	0	0
TCATG	0	0
TCCAA	0	0
TCCAG	0	0
TCCAT	0	0
TCCCG	0	0
TCCGA	0	0
TCCGC	0	0
TCCGG	0	0
TCCGT	0	0
TCCTG	0	0
TCCTT	0	0
TCGAA	0	0
TCGAC	0	0
TCGAG	0	0
TCGAT	0	0
TCGCC	0	0
TCGCG	0	0
TCGCT	0	0
TCGGA	0	0
TCGGC	0	0
TCGGG	0	0
TCGTC	0	0
TCTAA	0	0
TCTAC	0	0
TCTAG	0	0
TCTCG	0	0
TCTCT	0	0
TCTGA	0	0
TCTGC	0	0
TCTGG	0	0
TCTTG	0	0
TCTTT	0	0
TGAAC	0	0
TGAAG	0	0
TGAAT	0	0
TGACA	0	0
TGACG	0	0
TGAGA	0	0
TGAGC	0	0
TGAGT	0	0
TGCAG	0	0
TGCAT	0	0
TGCCA	0	0
TGCCC	0	0
TGCCG	0	0
TGCCT	0	0
TGCGA	0	0
TGCGC	0	0
TGCGG	0	0
TGCGT	0	0
TGCTC	0	0
TGCTG	0	0
TGCTT	0	0
TGGAA	0	0
TGGAG	0	0
TGGAT	0	0
TGGCA	0	0
TGGCC	0	0
TGGCT	0	0
TGGGA	0	0
TGGGC	0	0
TGGTC	0	0
TGGTG	0	0
TGTAA	0	0
TGTAG	0	0
TGTAT	0	0
TGTCA	0	0
TGTCC	0	0
TGTCG	0	0
TGTCT	0	0
TGTGC	0	0
TGTGT	0	0
TGTTA	0	0
TGTTC	0	0
TTAAT	0	0
TTACG	0	0
TTACT	0	0
TTAGC	0	0
TTAGG	0	0
TTAGT	0	0
TTATG	0	0
TTCAA	0	0
TTCAT	0	0
TTCCC	0	0
TTCCG	0	0
TTCCT	0	0
TTCGA	0	0
TTCGC	0	0
TTCGG	0	0
TTCGT	0	0
TTGAA	0	0
TTGAC	0	0
TTGAG	0	0
TTGAT	0	0
TTGCA	0	0
TTGCG	0	0
TTGGC	0	0
TTGGG	0	0
TTGGT	0	0
TTGTT	0	0
TTTAG	0	0
TTTAT	0	0
TTTCA	0	0
TTTCG	0	0
TTTCT	0	0
TTTGA	0	0
TTTTC	0	0

## Sheet: Table S4
Table S4 Occurrences of each "xxxx▼xx" 6-mer in stitched read (uniquely mapped reads only)
6-mer	Count	Proportion
ACGTAA	19	0.0211581
ACGTAG	12	0.013363
ACGTAT	11	0.0122494
ACGTTG	11	0.0122494
ACGTCA	10	0.0111359
TTCTCA	9	0.0100223
ACGTGA	9	0.0100223
ACGTCT	8	0.00890869
TGGTTG	8	0.00890869
TACCAG	7	0.0077951
CTAATA	7	0.0077951
ACGTGT	7	0.0077951
ACCAAA	6	0.00668151
GGATGG	6	0.00668151
AATAAA	6	0.00668151
ACGTTT	6	0.00668151
ATATCT	6	0.00668151
GGTTCA	5	0.00556793
CCCTTA	5	0.00556793
TCATCC	5	0.00556793
CAGTTC	5	0.00556793
TTATTA	5	0.00556793
ATAACA	5	0.00556793
AAGAGA	4	0.00445434
CATATA	4	0.00445434
GGGACA	4	0.00445434
GAAAAG	4	0.00445434
ATATCA	4	0.00445434
ATATGT	4	0.00445434
CAGTGC	4	0.00445434
TGGTAG	4	0.00445434
TAGTAC	4	0.00445434
TCCACA	4	0.00445434
TTGTCA	4	0.00445434
TAGTAG	4	0.00445434
TTTACC	4	0.00445434
AACTCA	4	0.00445434
CCATCA	4	0.00445434
TGATAG	4	0.00445434
ACGTGG	4	0.00445434
GGTTAA	4	0.00445434
GGTCCA	3	0.00334076
ACGAGT	3	0.00334076
AGTCTG	3	0.00334076
CAAGAA	3	0.00334076
GTGCTA	3	0.00334076
ATGTCC	3	0.00334076
AAAAGG	3	0.00334076
AAACTC	3	0.00334076
AAATAT	3	0.00334076
ACCCCA	3	0.00334076
ATAATA	3	0.00334076
ATCTAG	3	0.00334076
ATTGAT	3	0.00334076
TACGAA	3	0.00334076
AGTAGA	3	0.00334076
CAGTAA	3	0.00334076
GATGCA	3	0.00334076
TAGTCG	3	0.00334076
TTAAAT	3	0.00334076
TGTTGA	3	0.00334076
GGGTGA	3	0.00334076
GTCTCG	3	0.00334076
TATTAT	3	0.00334076
AAAGGG	3	0.00334076
ACGTCG	3	0.00334076
GTGTAG	3	0.00334076
TACCGT	3	0.00334076
GAGAAG	3	0.00334076
GCCTAG	3	0.00334076
TAGATT	3	0.00334076
TTCTAG	3	0.00334076
AGCAAG	3	0.00334076
CTTTAG	3	0.00334076
AATTAG	3	0.00334076
ACGTGC	3	0.00334076
ATAGCT	3	0.00334076
CATTCG	3	0.00334076
GATATG	3	0.00334076
TTGTAC	3	0.00334076
TTTGTA	3	0.00334076
CACTAA	3	0.00334076
CATTTG	3	0.00334076
CTTGTG	3	0.00334076
GCGTAG	3	0.00334076
GTGCCA	3	0.00334076
TTATAG	3	0.00334076
AACCCA	3	0.00334076
TAATCA	3	0.00334076
AAGTAC	3	0.00334076
TGCACT	3	0.00334076
CATACA	3	0.00334076
GATAAG	3	0.00334076
CACCCA	3	0.00334076
AAGTCA	3	0.00334076
ACGTTA	3	0.00334076
CAGTAT	3	0.00334076
TAGTGG	3	0.00334076
TTGCCA	3	0.00334076
ACGTTC	3	0.00334076
GATAAA	3	0.00334076
TTATTG	3	0.00334076
AAGTGC	2	0.00222717
ACTTGA	2	0.00222717
ATATGC	2	0.00222717
CGATCT	2	0.00222717
TTTGCA	2	0.00222717
CAATAT	2	0.00222717
CCCACT	2	0.00222717
CGTACG	2	0.00222717
GACGAT	2	0.00222717
GCACCG	2	0.00222717
TTAACG	2	0.00222717
AGCTCA	2	0.00222717
AGGTCC	2	0.00222717
ATGACA	2	0.00222717
GCTTCG	2	0.00222717
GTATTA	2	0.00222717
TAATAT	2	0.00222717
AAGCTA	2	0.00222717
ACTTGG	2	0.00222717
AGGAGA	2	0.00222717
AGGTAA	2	0.00222717
ATATAT	2	0.00222717
GAAAAT	2	0.00222717
GTAGCT	2	0.00222717
TAGCAT	2	0.00222717
TCACTT	2	0.00222717
TGGGTG	2	0.00222717
AAGACT	2	0.00222717
AGGCCA	2	0.00222717
CTAACC	2	0.00222717
GAATTC	2	0.00222717
TAGGTG	2	0.00222717
TCACCA	2	0.00222717
TCGCAA	2	0.00222717
AACTGA	2	0.00222717
AGGATT	2	0.00222717
ATCCGA	2	0.00222717
CTATCA	2	0.00222717
TAGAAT	2	0.00222717
TCTTAG	2	0.00222717
TTTTGG	2	0.00222717
TCCCAT	2	0.00222717
TCCCTA	2	0.00222717
TCGGTT	2	0.00222717
TTCTGA	2	0.00222717
ACCGCT	2	0.00222717
CATCCA	2	0.00222717
CTATCG	2	0.00222717
CTGCCT	2	0.00222717
TATTCC	2	0.00222717
TCGCAG	2	0.00222717
TGGCGA	2	0.00222717
TGTTTA	2	0.00222717
AATTCG	2	0.00222717
ACTTTC	2	0.00222717
CCGTTG	2	0.00222717
GGAATA	2	0.00222717
TAGCAA	2	0.00222717
TATGAA	2	0.00222717
GCTACA	2	0.00222717
GCTATA	2	0.00222717
GTTACA	2	0.00222717
TATGAT	2	0.00222717
TCGTTC	2	0.00222717
TTCTTT	2	0.00222717
ACGTCC	2	0.00222717
CGCCAA	2	0.00222717
GCTACT	2	0.00222717
TACTCT	2	0.00222717
AAGAGT	2	0.00222717
AGCTAG	2	0.00222717
CCAAAG	2	0.00222717
CTATAG	2	0.00222717
GATTTG	2	0.00222717
GCATGG	2	0.00222717
GGTAAA	2	0.00222717
TATACA	2	0.00222717
TCTCCG	2	0.00222717
TGTACA	2	0.00222717
CAGTAG	2	0.00222717
CATAGG	2	0.00222717
GTGTAC	2	0.00222717
TACTGA	2	0.00222717
TGACCG	2	0.00222717
CAATTC	2	0.00222717
GCTCCT	2	0.00222717
GTGTCT	2	0.00222717
TTAAGA	2	0.00222717
AAGCAG	2	0.00222717
AGAAAT	2	0.00222717
CTATAT	2	0.00222717
GCCCGT	2	0.00222717
GCCTTA	2	0.00222717
TATACG	2	0.00222717
TTGCTG	2	0.00222717
ATACCA	2	0.00222717
ACGTAC	2	0.00222717
CTATCT	2	0.00222717
CTACGA	2	0.00222717
CTTGCT	2	0.00222717
GAGTCT	2	0.00222717
GATGAT	2	0.00222717
TAATCT	2	0.00222717
GCAATG	2	0.00222717
TTATCT	2	0.00222717
AAAAAT	1	0.00111359
ACACCC	1	0.00111359
ACCAGA	1	0.00111359
ATTTAA	1	0.00111359
ATTTAT	1	0.00111359
CAATAA	1	0.00111359
CAATCG	1	0.00111359
CATTTT	1	0.00111359
CTCCAG	1	0.00111359
CTTTCT	1	0.00111359
GACACC	1	0.00111359
GCGAAA	1	0.00111359
GTAGAA	1	0.00111359
TACCAA	1	0.00111359
TCTCCT	1	0.00111359
TGATGG	1	0.00111359
TGCTAG	1	0.00111359
TTACCA	1	0.00111359
TTCACT	1	0.00111359
TTCAGA	1	0.00111359
TTCTCG	1	0.00111359
ACAGAG	1	0.00111359
AGCCCA	1	0.00111359
AGTTTG	1	0.00111359
ATGGTT	1	0.00111359
ATTTTG	1	0.00111359
CAAGAT	1	0.00111359
CCGGCA	1	0.00111359
CGCCCA	1	0.00111359
GGGTAC	1	0.00111359
GTACCA	1	0.00111359
GTTAAT	1	0.00111359
GTTCAA	1	0.00111359
TAAGAG	1	0.00111359
TCATTG	1	0.00111359
TGCACC	1	0.00111359
TTGTAT	1	0.00111359
AATCAG	1	0.00111359
ACCCTG	1	0.00111359
ACTCCT	1	0.00111359
CTTGCA	1	0.00111359
GAAGTA	1	0.00111359
GCCATT	1	0.00111359
GCTCCG	1	0.00111359
GGAAGA	1	0.00111359
GTGGAT	1	0.00111359
AAGTCC	1	0.00111359
AATGCA	1	0.00111359
AGGTAC	1	0.00111359
AGGTAG	1	0.00111359
ATAATC	1	0.00111359
ATATTT	1	0.00111359
ATCTCG	1	0.00111359
ATTCGG	1	0.00111359
CAAGGG	1	0.00111359
CACCAC	1	0.00111359
CCTACA	1	0.00111359
CGCAAT	1	0.00111359
CGGTAC	1	0.00111359
CTGTAA	1	0.00111359
CTTAAT	1	0.00111359
GAAGCT	1	0.00111359
GAGACA	1	0.00111359
GATATA	1	0.00111359
GATGGG	1	0.00111359
TAATTA	1	0.00111359
TAGAAA	1	0.00111359
TATATA	1	0.00111359
TCCCCA	1	0.00111359
TCTCAT	1	0.00111359
TTAAGC	1	0.00111359
TTCTTC	1	0.00111359
AACCAG	1	0.00111359
ACACCT	1	0.00111359
ACCTGA	1	0.00111359
AGATGT	1	0.00111359
AGTTAA	1	0.00111359
CTCCCC	1	0.00111359
GAACCA	1	0.00111359
GAGGTT	1	0.00111359
GGCTCG	1	0.00111359
TATCGT	1	0.00111359
TATTTG	1	0.00111359
TCTTCA	1	0.00111359
TGCAAA	1	0.00111359
TTACAT	1	0.00111359
AAGATA	1	0.00111359
AAGTAA	1	0.00111359
AGTGCA	1	0.00111359
CCATCG	1	0.00111359
CCATCT	1	0.00111359
GCTACC	1	0.00111359
GGATGC	1	0.00111359
TCCTAT	1	0.00111359
TGTGAT	1	0.00111359
AAGTAG	1	0.00111359
ATAGGA	1	0.00111359
ATATAG	1	0.00111359
CCCTCA	1	0.00111359
CCTATC	1	0.00111359
CGCTAA	1	0.00111359
AAATCT	1	0.00111359
AAGGCT	1	0.00111359
ATAGGG	1	0.00111359
ATATCC	1	0.00111359
ATGGTA	1	0.00111359
CAATCT	1	0.00111359
CCTCCG	1	0.00111359
CTACCA	1	0.00111359
CTCGTG	1	0.00111359
CTGCCA	1	0.00111359
CTGCCG	1	0.00111359
CTGGTA	1	0.00111359
GACGAA	1	0.00111359
GAGTCA	1	0.00111359
GCGGAG	1	0.00111359
GCTCCC	1	0.00111359
GGGGCA	1	0.00111359
GTACCC	1	0.00111359
TCACCC	1	0.00111359
TCATTA	1	0.00111359
TCGTTG	1	0.00111359
TCTCAG	1	0.00111359
TGTGGG	1	0.00111359
TTAGAG	1	0.00111359
TTGTAA	1	0.00111359
TTTTTC	1	0.00111359
AAACCA	1	0.00111359
AAATGA	1	0.00111359
AGCAAT	1	0.00111359
AGCTGA	1	0.00111359
AGCTTT	1	0.00111359
AGGCCC	1	0.00111359
AGTTCT	1	0.00111359
ATCCCA	1	0.00111359
CGTTTG	1	0.00111359
GAAACT	1	0.00111359
GAATAG	1	0.00111359
GATGGT	1	0.00111359
GGTTGA	1	0.00111359
TAATAG	1	0.00111359
TCGTGT	1	0.00111359
TTAAGT	1	0.00111359
TTTGGC	1	0.00111359
AGCGTA	1	0.00111359
ATGTAT	1	0.00111359
CATTGA	1	0.00111359
CCATAA	1	0.00111359
CCCCCC	1	0.00111359
TCATCT	1	0.00111359
TCTATG	1	0.00111359
TGATTA	1	0.00111359
TTATAA	1	0.00111359
AAATAA	1	0.00111359
ACCACA	1	0.00111359
AGGGAA	1	0.00111359
ATAAAT	1	0.00111359
CTTTTT	1	0.00111359
GCATTG	1	0.00111359
TAAACC	1	0.00111359
TTTTAG	1	0.00111359
ACGCAG	1	0.00111359
AGAAGG	1	0.00111359
AGTGCT	1	0.00111359
ATACTT	1	0.00111359
ATCCAG	1	0.00111359
ATCTCC	1	0.00111359
CAAGCA	1	0.00111359
GAAACG	1	0.00111359
GAAGTG	1	0.00111359
GGCCCA	1	0.00111359
TCTTCC	1	0.00111359
TGACTA	1	0.00111359
TTATCG	1	0.00111359
TTTAAG	1	0.00111359
AAGTAT	1	0.00111359
ACAATT	1	0.00111359
ATATTA	1	0.00111359
ATGTCG	1	0.00111359
ATTCCT	1	0.00111359
CAGCCA	1	0.00111359
CGGTCT	1	0.00111359
CTGTCC	1	0.00111359
GACTGC	1	0.00111359
GCGTCG	1	0.00111359
GCTTCA	1	0.00111359
GTTCTG	1	0.00111359
TACTAG	1	0.00111359
TAGGCA	1	0.00111359
TAGTTG	1	0.00111359
TATTTT	1	0.00111359
TCTTCG	1	0.00111359
TGACCA	1	0.00111359
TTCAGG	1	0.00111359
TTGTGT	1	0.00111359
TTTCCA	1	0.00111359
AAAGGC	1	0.00111359
AATCTG	1	0.00111359
ACGCCT	1	0.00111359
ATATTG	1	0.00111359
ATCCAA	1	0.00111359
ATGTAC	1	0.00111359
ATGTTG	1	0.00111359
CAGATA	1	0.00111359
CATCAT	1	0.00111359
CCATTC	1	0.00111359
CGGTGA	1	0.00111359
CTTCGT	1	0.00111359
TAGATA	1	0.00111359
TCATTC	1	0.00111359
TGATCA	1	0.00111359
TTATTC	1	0.00111359
ACATGA	1	0.00111359
ATTTCT	1	0.00111359
GACAAA	1	0.00111359
GACGGT	1	0.00111359
GTAAAA	1	0.00111359
GTCATG	1	0.00111359
GTGGTG	1	0.00111359
TACCCA	1	0.00111359
TATACT	1	0.00111359
TCCCTG	1	0.00111359
TTATCC	1	0.00111359
TTCCAA	1	0.00111359
TTTGCT	1	0.00111359
AACACG	1	0.00111359
AATCTT	1	0.00111359
ATTATT	1	0.00111359
ATTTCC	1	0.00111359
CACAGC	1	0.00111359
CAGGTA	1	0.00111359
CAGGTG	1	0.00111359
CATGGA	1	0.00111359
CCCACA	1	0.00111359
CTTTCA	1	0.00111359
CTTTCC	1	0.00111359
GATCCT	1	0.00111359
GCAACC	1	0.00111359
GCTTTG	1	0.00111359
GGGTAA	1	0.00111359
GGTCAA	1	0.00111359
GTCTTC	1	0.00111359
GTTCAG	1	0.00111359
TACTTG	1	0.00111359
TCATCA	1	0.00111359
TCCTCC	1	0.00111359
TCGTAA	1	0.00111359
TCTCCA	1	0.00111359
TCTGTC	1	0.00111359
TGAAAG	1	0.00111359
TGAGGT	1	0.00111359
TGGACT	1	0.00111359
TGGGGC	1	0.00111359
TTGGAT	1	0.00111359
TTTTTG	1	0.00111359
AAAAAA	0	0
AAAAAC	0	0
AAAAAG	0	0
AAAACA	0	0
AAAACC	0	0
AAAACG	0	0
AAAACT	0	0
AAAAGA	0	0
AAAAGC	0	0
AAAAGT	0	0
AAAATA	0	0
AAAATC	0	0
AAAATG	0	0
AAAATT	0	0
AAACAA	0	0
AAACAC	0	0
AAACAG	0	0
AAACAT	0	0
AAACCC	0	0
AAACCG	0	0
AAACCT	0	0
AAACGA	0	0
AAACGC	0	0
AAACGG	0	0
AAACGT	0	0
AAACTA	0	0
AAACTG	0	0
AAACTT	0	0
AAAGAA	0	0
AAAGAC	0	0
AAAGAG	0	0
AAAGAT	0	0
AAAGCA	0	0
AAAGCC	0	0
AAAGCG	0	0
AAAGCT	0	0
AAAGGA	0	0
AAAGGT	0	0
AAAGTA	0	0
AAAGTC	0	0
AAAGTG	0	0
AAAGTT	0	0
AAATAC	0	0
AAATAG	0	0
AAATCA	0	0
AAATCC	0	0
AAATCG	0	0
AAATGC	0	0
AAATGG	0	0
AAATGT	0	0
AAATTA	0	0
AAATTC	0	0
AAATTG	0	0
AAATTT	0	0
AACAAA	0	0
AACAAC	0	0
AACAAG	0	0
AACAAT	0	0
AACACA	0	0
AACACC	0	0
AACACT	0	0
AACAGA	0	0
AACAGC	0	0
AACAGG	0	0
AACAGT	0	0
AACATA	0	0
AACATC	0	0
AACATG	0	0
AACATT	0	0
AACCAA	0	0
AACCAC	0	0
AACCAT	0	0
AACCCC	0	0
AACCCG	0	0
AACCCT	0	0
AACCGA	0	0
AACCGC	0	0
AACCGG	0	0
AACCGT	0	0
AACCTA	0	0
AACCTC	0	0
AACCTG	0	0
AACCTT	0	0
AACGAA	0	0
AACGAC	0	0
AACGAG	0	0
AACGAT	0	0
AACGCA	0	0
AACGCC	0	0
AACGCG	0	0
AACGCT	0	0
AACGGA	0	0
AACGGC	0	0
AACGGG	0	0
AACGGT	0	0
AACGTA	0	0
AACGTC	0	0
AACGTG	0	0
AACGTT	0	0
AACTAA	0	0
AACTAC	0	0
AACTAG	0	0
AACTAT	0	0
AACTCC	0	0
AACTCG	0	0
AACTCT	0	0
AACTGC	0	0
AACTGG	0	0
AACTGT	0	0
AACTTA	0	0
AACTTC	0	0
AACTTG	0	0
AACTTT	0	0
AAGAAA	0	0
AAGAAC	0	0
AAGAAG	0	0
AAGAAT	0	0
AAGACA	0	0
AAGACC	0	0
AAGACG	0	0
AAGAGC	0	0
AAGAGG	0	0
AAGATC	0	0
AAGATG	0	0
AAGATT	0	0
AAGCAA	0	0
AAGCAC	0	0
AAGCAT	0	0
AAGCCA	0	0
AAGCCC	0	0
AAGCCG	0	0
AAGCCT	0	0
AAGCGA	0	0
AAGCGC	0	0
AAGCGG	0	0
AAGCGT	0	0
AAGCTC	0	0
AAGCTG	0	0
AAGCTT	0	0
AAGGAA	0	0
AAGGAC	0	0
AAGGAG	0	0
AAGGAT	0	0
AAGGCA	0	0
AAGGCC	0	0
AAGGCG	0	0
AAGGGA	0	0
AAGGGC	0	0
AAGGGG	0	0
AAGGGT	0	0
AAGGTA	0	0
AAGGTC	0	0
AAGGTG	0	0
AAGGTT	0	0
AAGTCG	0	0
AAGTCT	0	0
AAGTGA	0	0
AAGTGG	0	0
AAGTGT	0	0
AAGTTA	0	0
AAGTTC	0	0
AAGTTG	0	0
AAGTTT	0	0
AATAAC	0	0
AATAAG	0	0
AATAAT	0	0
AATACA	0	0
AATACC	0	0
AATACG	0	0
AATACT	0	0
AATAGA	0	0
AATAGC	0	0
AATAGG	0	0
AATAGT	0	0
AATATA	0	0
AATATC	0	0
AATATG	0	0
AATATT	0	0
AATCAA	0	0
AATCAC	0	0
AATCAT	0	0
AATCCA	0	0
AATCCC	0	0
AATCCG	0	0
AATCCT	0	0
AATCGA	0	0
AATCGC	0	0
AATCGG	0	0
AATCGT	0	0
AATCTA	0	0
AATCTC	0	0
AATGAA	0	0
AATGAC	0	0
AATGAG	0	0
AATGAT	0	0
AATGCC	0	0
AATGCG	0	0
AATGCT	0	0
AATGGA	0	0
AATGGC	0	0
AATGGG	0	0
AATGGT	0	0
AATGTA	0	0
AATGTC	0	0
AATGTG	0	0
AATGTT	0	0
AATTAA	0	0
AATTAC	0	0
AATTAT	0	0
AATTCA	0	0
AATTCC	0	0
AATTCT	0	0
AATTGA	0	0
AATTGC	0	0
AATTGG	0	0
AATTGT	0	0
AATTTA	0	0
AATTTC	0	0
AATTTG	0	0
AATTTT	0	0
ACAAAA	0	0
ACAAAC	0	0
ACAAAG	0	0
ACAAAT	0	0
ACAACA	0	0
ACAACC	0	0
ACAACG	0	0
ACAACT	0	0
ACAAGA	0	0
ACAAGC	0	0
ACAAGG	0	0
ACAAGT	0	0
ACAATA	0	0
ACAATC	0	0
ACAATG	0	0
ACACAA	0	0
ACACAC	0	0
ACACAG	0	0
ACACAT	0	0
ACACCA	0	0
ACACCG	0	0
ACACGA	0	0
ACACGC	0	0
ACACGG	0	0
ACACGT	0	0
ACACTA	0	0
ACACTC	0	0
ACACTG	0	0
ACACTT	0	0
ACAGAA	0	0
ACAGAC	0	0
ACAGAT	0	0
ACAGCA	0	0
ACAGCC	0	0
ACAGCG	0	0
ACAGCT	0	0
ACAGGA	0	0
ACAGGC	0	0
ACAGGG	0	0
ACAGGT	0	0
ACAGTA	0	0
ACAGTC	0	0
ACAGTG	0	0
ACAGTT	0	0
ACATAA	0	0
ACATAC	0	0
ACATAG	0	0
ACATAT	0	0
ACATCA	0	0
ACATCC	0	0
ACATCG	0	0
ACATCT	0	0
ACATGC	0	0
ACATGG	0	0
ACATGT	0	0
ACATTA	0	0
ACATTC	0	0
ACATTG	0	0
ACATTT	0	0
ACCAAC	0	0
ACCAAG	0	0
ACCAAT	0	0
ACCACC	0	0
ACCACG	0	0
ACCACT	0	0
ACCAGC	0	0
ACCAGG	0	0
ACCAGT	0	0
ACCATA	0	0
ACCATC	0	0
ACCATG	0	0
ACCATT	0	0
ACCCAA	0	0
ACCCAC	0	0
ACCCAG	0	0
ACCCAT	0	0
ACCCCC	0	0
ACCCCG	0	0
ACCCCT	0	0
ACCCGA	0	0
ACCCGC	0	0
ACCCGG	0	0
ACCCGT	0	0
ACCCTA	0	0
ACCCTC	0	0
ACCCTT	0	0
ACCGAA	0	0
ACCGAC	0	0
ACCGAG	0	0
ACCGAT	0	0
ACCGCA	0	0
ACCGCC	0	0
ACCGCG	0	0
ACCGGA	0	0
ACCGGC	0	0
ACCGGG	0	0
ACCGGT	0	0
ACCGTA	0	0
ACCGTC	0	0
ACCGTG	0	0
ACCGTT	0	0
ACCTAA	0	0
ACCTAC	0	0
ACCTAG	0	0
ACCTAT	0	0
ACCTCA	0	0
ACCTCC	0	0
ACCTCG	0	0
ACCTCT	0	0
ACCTGC	0	0
ACCTGG	0	0
ACCTGT	0	0
ACCTTA	0	0
ACCTTC	0	0
ACCTTG	0	0
ACCTTT	0	0
ACGAAA	0	0
ACGAAC	0	0
ACGAAG	0	0
ACGAAT	0	0
ACGACA	0	0
ACGACC	0	0
ACGACG	0	0
ACGACT	0	0
ACGAGA	0	0
ACGAGC	0	0
ACGAGG	0	0
ACGATA	0	0
ACGATC	0	0
ACGATG	0	0
ACGATT	0	0
ACGCAA	0	0
ACGCAC	0	0
ACGCAT	0	0
ACGCCA	0	0
ACGCCC	0	0
ACGCCG	0	0
ACGCGA	0	0
ACGCGC	0	0
ACGCGG	0	0
ACGCGT	0	0
ACGCTA	0	0
ACGCTC	0	0
ACGCTG	0	0
ACGCTT	0	0
ACGGAA	0	0
ACGGAC	0	0
ACGGAG	0	0
ACGGAT	0	0
ACGGCA	0	0
ACGGCC	0	0
ACGGCG	0	0
ACGGCT	0	0
ACGGGA	0	0
ACGGGC	0	0
ACGGGG	0	0
ACGGGT	0	0
ACGGTA	0	0
ACGGTC	0	0
ACGGTG	0	0
ACGGTT	0	0
ACTAAA	0	0
ACTAAC	0	0
ACTAAG	0	0
ACTAAT	0	0
ACTACA	0	0
ACTACC	0	0
ACTACG	0	0
ACTACT	0	0
ACTAGA	0	0
ACTAGC	0	0
ACTAGG	0	0
ACTAGT	0	0
ACTATA	0	0
ACTATC	0	0
ACTATG	0	0
ACTATT	0	0
ACTCAA	0	0
ACTCAC	0	0
ACTCAG	0	0
ACTCAT	0	0
ACTCCA	0	0
ACTCCC	0	0
ACTCCG	0	0
ACTCGA	0	0
ACTCGC	0	0
ACTCGG	0	0
ACTCGT	0	0
ACTCTA	0	0
ACTCTC	0	0
ACTCTG	0	0
ACTCTT	0	0
ACTGAA	0	0
ACTGAC	0	0
ACTGAG	0	0
ACTGAT	0	0
ACTGCA	0	0
ACTGCC	0	0
ACTGCG	0	0
ACTGCT	0	0
ACTGGA	0	0
ACTGGC	0	0
ACTGGG	0	0
ACTGGT	0	0
ACTGTA	0	0
ACTGTC	0	0
ACTGTG	0	0
ACTGTT	0	0
ACTTAA	0	0
ACTTAC	0	0
ACTTAG	0	0
ACTTAT	0	0
ACTTCA	0	0
ACTTCC	0	0
ACTTCG	0	0
ACTTCT	0	0
ACTTGC	0	0
ACTTGT	0	0
ACTTTA	0	0
ACTTTG	0	0
ACTTTT	0	0
AGAAAA	0	0
AGAAAC	0	0
AGAAAG	0	0
AGAACA	0	0
AGAACC	0	0
AGAACG	0	0
AGAACT	0	0
AGAAGA	0	0
AGAAGC	0	0
AGAAGT	0	0
AGAATA	0	0
AGAATC	0	0
AGAATG	0	0
AGAATT	0	0
AGACAA	0	0
AGACAC	0	0
AGACAG	0	0
AGACAT	0	0
AGACCA	0	0
AGACCC	0	0
AGACCG	0	0
AGACCT	0	0
AGACGA	0	0
AGACGC	0	0
AGACGG	0	0
AGACGT	0	0
AGACTA	0	0
AGACTC	0	0
AGACTG	0	0
AGACTT	0	0
AGAGAA	0	0
AGAGAC	0	0
AGAGAG	0	0
AGAGAT	0	0
AGAGCA	0	0
AGAGCC	0	0
AGAGCG	0	0
AGAGCT	0	0
AGAGGA	0	0
AGAGGC	0	0
AGAGGG	0	0
AGAGGT	0	0
AGAGTA	0	0
AGAGTC	0	0
AGAGTG	0	0
AGAGTT	0	0
AGATAA	0	0
AGATAC	0	0
AGATAG	0	0
AGATAT	0	0
AGATCA	0	0
AGATCC	0	0
AGATCG	0	0
AGATCT	0	0
AGATGA	0	0
AGATGC	0	0
AGATGG	0	0
AGATTA	0	0
AGATTC	0	0
AGATTG	0	0
AGATTT	0	0
AGCAAA	0	0
AGCAAC	0	0
AGCACA	0	0
AGCACC	0	0
AGCACG	0	0
AGCACT	0	0
AGCAGA	0	0
AGCAGC	0	0
AGCAGG	0	0
AGCAGT	0	0
AGCATA	0	0
AGCATC	0	0
AGCATG	0	0
AGCATT	0	0
AGCCAA	0	0
AGCCAC	0	0
AGCCAG	0	0
AGCCAT	0	0
AGCCCC	0	0
AGCCCG	0	0
AGCCCT	0	0
AGCCGA	0	0
AGCCGC	0	0
AGCCGG	0	0
AGCCGT	0	0
AGCCTA	0	0
AGCCTC	0	0
AGCCTG	0	0
AGCCTT	0	0
AGCGAA	0	0
AGCGAC	0	0
AGCGAG	0	0
AGCGAT	0	0
AGCGCA	0	0
AGCGCC	0	0
AGCGCG	0	0
AGCGCT	0	0
AGCGGA	0	0
AGCGGC	0	0
AGCGGG	0	0
AGCGGT	0	0
AGCGTC	0	0
AGCGTG	0	0
AGCGTT	0	0
AGCTAA	0	0
AGCTAC	0	0
AGCTAT	0	0
AGCTCC	0	0
AGCTCG	0	0
AGCTCT	0	0
AGCTGC	0	0
AGCTGG	0	0
AGCTGT	0	0
AGCTTA	0	0
AGCTTC	0	0
AGCTTG	0	0
AGGAAA	0	0
AGGAAC	0	0
AGGAAG	0	0
AGGAAT	0	0
AGGACA	0	0
AGGACC	0	0
AGGACG	0	0
AGGACT	0	0
AGGAGC	0	0
AGGAGG	0	0
AGGAGT	0	0
AGGATA	0	0
AGGATC	0	0
AGGATG	0	0
AGGCAA	0	0
AGGCAC	0	0
AGGCAG	0	0
AGGCAT	0	0
AGGCCG	0	0
AGGCCT	0	0
AGGCGA	0	0
AGGCGC	0	0
AGGCGG	0	0
AGGCGT	0	0
AGGCTA	0	0
AGGCTC	0	0
AGGCTG	0	0
AGGCTT	0	0
AGGGAC	0	0
AGGGAG	0	0
AGGGAT	0	0
AGGGCA	0	0
AGGGCC	0	0
AGGGCG	0	0
AGGGCT	0	0
AGGGGA	0	0
AGGGGC	0	0
AGGGGG	0	0
AGGGGT	0	0
AGGGTA	0	0
AGGGTC	0	0
AGGGTG	0	0
AGGGTT	0	0
AGGTAT	0	0
AGGTCA	0	0
AGGTCG	0	0
AGGTCT	0	0
AGGTGA	0	0
AGGTGC	0	0
AGGTGG	0	0
AGGTGT	0	0
AGGTTA	0	0
AGGTTC	0	0
AGGTTG	0	0
AGGTTT	0	0
AGTAAA	0	0
AGTAAC	0	0
AGTAAG	0	0
AGTAAT	0	0
AGTACA	0	0
AGTACC	0	0
AGTACG	0	0
AGTACT	0	0
AGTAGC	0	0
AGTAGG	0	0
AGTAGT	0	0
AGTATA	0	0
AGTATC	0	0
AGTATG	0	0
AGTATT	0	0
AGTCAA	0	0
AGTCAC	0	0
AGTCAG	0	0
AGTCAT	0	0
AGTCCA	0	0
AGTCCC	0	0
AGTCCG	0	0
AGTCCT	0	0
AGTCGA	0	0
AGTCGC	0	0
AGTCGG	0	0
AGTCGT	0	0
AGTCTA	0	0
AGTCTC	0	0
AGTCTT	0	0
AGTGAA	0	0
AGTGAC	0	0
AGTGAG	0	0
AGTGAT	0	0
AGTGCC	0	0
AGTGCG	0	0
AGTGGA	0	0
AGTGGC	0	0
AGTGGG	0	0
AGTGGT	0	0
AGTGTA	0	0
AGTGTC	0	0
AGTGTG	0	0
AGTGTT	0	0
AGTTAC	0	0
AGTTAG	0	0
AGTTAT	0	0
AGTTCA	0	0
AGTTCC	0	0
AGTTCG	0	0
AGTTGA	0	0
AGTTGC	0	0
AGTTGG	0	0
AGTTGT	0	0
AGTTTA	0	0
AGTTTC	0	0
AGTTTT	0	0
ATAAAA	0	0
ATAAAC	0	0
ATAAAG	0	0
ATAACC	0	0
ATAACG	0	0
ATAACT	0	0
ATAAGA	0	0
ATAAGC	0	0
ATAAGG	0	0
ATAAGT	0	0
ATAATG	0	0
ATAATT	0	0
ATACAA	0	0
ATACAC	0	0
ATACAG	0	0
ATACAT	0	0
ATACCC	0	0
ATACCG	0	0
ATACCT	0	0
ATACGA	0	0
ATACGC	0	0
ATACGG	0	0
ATACGT	0	0
ATACTA	0	0
ATACTC	0	0
ATACTG	0	0
ATAGAA	0	0
ATAGAC	0	0
ATAGAG	0	0
ATAGAT	0	0
ATAGCA	0	0
ATAGCC	0	0
ATAGCG	0	0
ATAGGC	0	0
ATAGGT	0	0
ATAGTA	0	0
ATAGTC	0	0
ATAGTG	0	0
ATAGTT	0	0
ATATAA	0	0
ATATAC	0	0
ATATCG	0	0
ATATGA	0	0
ATATGG	0	0
ATATTC	0	0
ATCAAA	0	0
ATCAAC	0	0
ATCAAG	0	0
ATCAAT	0	0
ATCACA	0	0
ATCACC	0	0
ATCACG	0	0
ATCACT	0	0
ATCAGA	0	0
ATCAGC	0	0
ATCAGG	0	0
ATCAGT	0	0
ATCATA	0	0
ATCATC	0	0
ATCATG	0	0
ATCATT	0	0
ATCCAC	0	0
ATCCAT	0	0
ATCCCC	0	0
ATCCCG	0	0
ATCCCT	0	0
ATCCGC	0	0
ATCCGG	0	0
ATCCGT	0	0
ATCCTA	0	0
ATCCTC	0	0
ATCCTG	0	0
ATCCTT	0	0
ATCGAA	0	0
ATCGAC	0	0
ATCGAG	0	0
ATCGAT	0	0
ATCGCA	0	0
ATCGCC	0	0
ATCGCG	0	0
ATCGCT	0	0
ATCGGA	0	0
ATCGGC	0	0
ATCGGG	0	0
ATCGGT	0	0
ATCGTA	0	0
ATCGTC	0	0
ATCGTG	0	0
ATCGTT	0	0
ATCTAA	0	0
ATCTAC	0	0
ATCTAT	0	0
ATCTCA	0	0
ATCTCT	0	0
ATCTGA	0	0
ATCTGC	0	0
ATCTGG	0	0
ATCTGT	0	0
ATCTTA	0	0
ATCTTC	0	0
ATCTTG	0	0
ATCTTT	0	0
ATGAAA	0	0
ATGAAC	0	0
ATGAAG	0	0
ATGAAT	0	0
ATGACC	0	0
ATGACG	0	0
ATGACT	0	0
ATGAGA	0	0
ATGAGC	0	0
ATGAGG	0	0
ATGAGT	0	0
ATGATA	0	0
ATGATC	0	0
ATGATG	0	0
ATGATT	0	0
ATGCAA	0	0
ATGCAC	0	0
ATGCAG	0	0
ATGCAT	0	0
ATGCCA	0	0
ATGCCC	0	0
ATGCCG	0	0
ATGCCT	0	0
ATGCGA	0	0
ATGCGC	0	0
ATGCGG	0	0
ATGCGT	0	0
ATGCTA	0	0
ATGCTC	0	0
ATGCTG	0	0
ATGCTT	0	0
ATGGAA	0	0
ATGGAC	0	0
ATGGAG	0	0
ATGGAT	0	0
ATGGCA	0	0
ATGGCC	0	0
ATGGCG	0	0
ATGGCT	0	0
ATGGGA	0	0
ATGGGC	0	0
ATGGGG	0	0
ATGGGT	0	0
ATGGTC	0	0
ATGGTG	0	0
ATGTAA	0	0
ATGTAG	0	0
ATGTCA	0	0
ATGTCT	0	0
ATGTGA	0	0
ATGTGC	0	0
ATGTGG	0	0
ATGTGT	0	0
ATGTTA	0	0
ATGTTC	0	0
ATGTTT	0	0
ATTAAA	0	0
ATTAAC	0	0
ATTAAG	0	0
ATTAAT	0	0
ATTACA	0	0
ATTACC	0	0
ATTACG	0	0
ATTACT	0	0
ATTAGA	0	0
ATTAGC	0	0
ATTAGG	0	0
ATTAGT	0	0
ATTATA	0	0
ATTATC	0	0
ATTATG	0	0
ATTCAA	0	0
ATTCAC	0	0
ATTCAG	0	0
ATTCAT	0	0
ATTCCA	0	0
ATTCCC	0	0
ATTCCG	0	0
ATTCGA	0	0
ATTCGC	0	0
ATTCGT	0	0
ATTCTA	0	0
ATTCTC	0	0
ATTCTG	0	0
ATTCTT	0	0
ATTGAA	0	0
ATTGAC	0	0
ATTGAG	0	0
ATTGCA	0	0
ATTGCC	0	0
ATTGCG	0	0
ATTGCT	0	0
ATTGGA	0	0
ATTGGC	0	0
ATTGGG	0	0
ATTGGT	0	0
ATTGTA	0	0
ATTGTC	0	0
ATTGTG	0	0
ATTGTT	0	0
ATTTAC	0	0
ATTTAG	0	0
ATTTCA	0	0
ATTTCG	0	0
ATTTGA	0	0
ATTTGC	0	0
ATTTGG	0	0
ATTTGT	0	0
ATTTTA	0	0
ATTTTC	0	0
ATTTTT	0	0
CAAAAA	0	0
CAAAAC	0	0
CAAAAG	0	0
CAAAAT	0	0
CAAACA	0	0
CAAACC	0	0
CAAACG	0	0
CAAACT	0	0
CAAAGA	0	0
CAAAGC	0	0
CAAAGG	0	0
CAAAGT	0	0
CAAATA	0	0
CAAATC	0	0
CAAATG	0	0
CAAATT	0	0
CAACAA	0	0
CAACAC	0	0
CAACAG	0	0
CAACAT	0	0
CAACCA	0	0
CAACCC	0	0
CAACCG	0	0
CAACCT	0	0
CAACGA	0	0
CAACGC	0	0
CAACGG	0	0
CAACGT	0	0
CAACTA	0	0
CAACTC	0	0
CAACTG	0	0
CAACTT	0	0
CAAGAC	0	0
CAAGAG	0	0
CAAGCC	0	0
CAAGCG	0	0
CAAGCT	0	0
CAAGGA	0	0
CAAGGC	0	0
CAAGGT	0	0
CAAGTA	0	0
CAAGTC	0	0
CAAGTG	0	0
CAAGTT	0	0
CAATAC	0	0
CAATAG	0	0
CAATCA	0	0
CAATCC	0	0
CAATGA	0	0
CAATGC	0	0
CAATGG	0	0
CAATGT	0	0
CAATTA	0	0
CAATTG	0	0
CAATTT	0	0
CACAAA	0	0
CACAAC	0	0
CACAAG	0	0
CACAAT	0	0
CACACA	0	0
CACACC	0	0
CACACG	0	0
CACACT	0	0
CACAGA	0	0
CACAGG	0	0
CACAGT	0	0
CACATA	0	0
CACATC	0	0
CACATG	0	0
CACATT	0	0
CACCAA	0	0
CACCAG	0	0
CACCAT	0	0
CACCCC	0	0
CACCCG	0	0
CACCCT	0	0
CACCGA	0	0
CACCGC	0	0
CACCGG	0	0
CACCGT	0	0
CACCTA	0	0
CACCTC	0	0
CACCTG	0	0
CACCTT	0	0
CACGAA	0	0
CACGAC	0	0
CACGAG	0	0
CACGAT	0	0
CACGCA	0	0
CACGCC	0	0
CACGCG	0	0
CACGCT	0	0
CACGGA	0	0
CACGGC	0	0
CACGGG	0	0
CACGGT	0	0
CACGTA	0	0
CACGTC	0	0
CACGTG	0	0
CACGTT	0	0
CACTAC	0	0
CACTAG	0	0
CACTAT	0	0
CACTCA	0	0
CACTCC	0	0
CACTCG	0	0
CACTCT	0	0
CACTGA	0	0
CACTGC	0	0
CACTGG	0	0
CACTGT	0	0
CACTTA	0	0
CACTTC	0	0
CACTTG	0	0
CACTTT	0	0
CAGAAA	0	0
CAGAAC	0	0
CAGAAG	0	0
CAGAAT	0	0
CAGACA	0	0
CAGACC	0	0
CAGACG	0	0
CAGACT	0	0
CAGAGA	0	0
CAGAGC	0	0
CAGAGG	0	0
CAGAGT	0	0
CAGATC	0	0
CAGATG	0	0
CAGATT	0	0
CAGCAA	0	0
CAGCAC	0	0
CAGCAG	0	0
CAGCAT	0	0
CAGCCC	0	0
CAGCCG	0	0
CAGCCT	0	0
CAGCGA	0	0
CAGCGC	0	0
CAGCGG	0	0
CAGCGT	0	0
CAGCTA	0	0
CAGCTC	0	0
CAGCTG	0	0
CAGCTT	0	0
CAGGAA	0	0
CAGGAC	0	0
CAGGAG	0	0
CAGGAT	0	0
CAGGCA	0	0
CAGGCC	0	0
CAGGCG	0	0
CAGGCT	0	0
CAGGGA	0	0
CAGGGC	0	0
CAGGGG	0	0
CAGGGT	0	0
CAGGTC	0	0
CAGGTT	0	0
CAGTAC	0	0
CAGTCA	0	0
CAGTCC	0	0
CAGTCG	0	0
CAGTCT	0	0
CAGTGA	0	0
CAGTGG	0	0
CAGTGT	0	0
CAGTTA	0	0
CAGTTG	0	0
CAGTTT	0	0
CATAAA	0	0
CATAAC	0	0
CATAAG	0	0
CATAAT	0	0
CATACC	0	0
CATACG	0	0
CATACT	0	0
CATAGA	0	0
CATAGC	0	0
CATAGT	0	0
CATATC	0	0
CATATG	0	0
CATATT	0	0
CATCAA	0	0
CATCAC	0	0
CATCAG	0	0
CATCCC	0	0
CATCCG	0	0
CATCCT	0	0
CATCGA	0	0
CATCGC	0	0
CATCGG	0	0
CATCGT	0	0
CATCTA	0	0
CATCTC	0	0
CATCTG	0	0
CATCTT	0	0
CATGAA	0	0
CATGAC	0	0
CATGAG	0	0
CATGAT	0	0
CATGCA	0	0
CATGCC	0	0
CATGCG	0	0
CATGCT	0	0
CATGGC	0	0
CATGGG	0	0
CATGGT	0	0
CATGTA	0	0
CATGTC	0	0
CATGTG	0	0
CATGTT	0	0
CATTAA	0	0
CATTAC	0	0
CATTAG	0	0
CATTAT	0	0
CATTCA	0	0
CATTCC	0	0
CATTCT	0	0
CATTGC	0	0
CATTGG	0	0
CATTGT	0	0
CATTTA	0	0
CATTTC	0	0
CCAAAA	0	0
CCAAAC	0	0
CCAAAT	0	0
CCAACA	0	0
CCAACC	0	0
CCAACG	0	0
CCAACT	0	0
CCAAGA	0	0
CCAAGC	0	0
CCAAGG	0	0
CCAAGT	0	0
CCAATA	0	0
CCAATC	0	0
CCAATG	0	0
CCAATT	0	0
CCACAA	0	0
CCACAC	0	0
CCACAG	0	0
CCACAT	0	0
CCACCA	0	0
CCACCC	0	0
CCACCG	0	0
CCACCT	0	0
CCACGA	0	0
CCACGC	0	0
CCACGG	0	0
CCACGT	0	0
CCACTA	0	0
CCACTC	0	0
CCACTG	0	0
CCACTT	0	0
CCAGAA	0	0
CCAGAC	0	0
CCAGAG	0	0
CCAGAT	0	0
CCAGCA	0	0
CCAGCC	0	0
CCAGCG	0	0
CCAGCT	0	0
CCAGGA	0	0
CCAGGC	0	0
CCAGGG	0	0
CCAGGT	0	0
CCAGTA	0	0
CCAGTC	0	0
CCAGTG	0	0
CCAGTT	0	0
CCATAC	0	0
CCATAG	0	0
CCATAT	0	0
CCATCC	0	0
CCATGA	0	0
CCATGC	0	0
CCATGG	0	0
CCATGT	0	0
CCATTA	0	0
CCATTG	0	0
CCATTT	0	0
CCCAAA	0	0
CCCAAC	0	0
CCCAAG	0	0
CCCAAT	0	0
CCCACC	0	0
CCCACG	0	0
CCCAGA	0	0
CCCAGC	0	0
CCCAGG	0	0
CCCAGT	0	0
CCCATA	0	0
CCCATC	0	0
CCCATG	0	0
CCCATT	0	0
CCCCAA	0	0
CCCCAC	0	0
CCCCAG	0	0
CCCCAT	0	0
CCCCCA	0	0
CCCCCG	0	0
CCCCCT	0	0
CCCCGA	0	0
CCCCGC	0	0
CCCCGG	0	0
CCCCGT	0	0
CCCCTA	0	0
CCCCTC	0	0
CCCCTG	0	0
CCCCTT	0	0
CCCGAA	0	0
CCCGAC	0	0
CCCGAG	0	0
CCCGAT	0	0
CCCGCA	0	0
CCCGCC	0	0
CCCGCG	0	0
CCCGCT	0	0
CCCGGA	0	0
CCCGGC	0	0
CCCGGG	0	0
CCCGGT	0	0
CCCGTA	0	0
CCCGTC	0	0
CCCGTG	0	0
CCCGTT	0	0
CCCTAA	0	0
CCCTAC	0	0
CCCTAG	0	0
CCCTAT	0	0
CCCTCC	0	0
CCCTCG	0	0
CCCTCT	0	0
CCCTGA	0	0
CCCTGC	0	0
CCCTGG	0	0
CCCTGT	0	0
CCCTTC	0	0
CCCTTG	0	0
CCCTTT	0	0
CCGAAA	0	0
CCGAAC	0	0
CCGAAG	0	0
CCGAAT	0	0
CCGACA	0	0
CCGACC	0	0
CCGACG	0	0
CCGACT	0	0
CCGAGA	0	0
CCGAGC	0	0
CCGAGG	0	0
CCGAGT	0	0
CCGATA	0	0
CCGATC	0	0
CCGATG	0	0
CCGATT	0	0
CCGCAA	0	0
CCGCAC	0	0
CCGCAG	0	0
CCGCAT	0	0
CCGCCA	0	0
CCGCCC	0	0
CCGCCG	0	0
CCGCCT	0	0
CCGCGA	0	0
CCGCGC	0	0
CCGCGG	0	0
CCGCGT	0	0
CCGCTA	0	0
CCGCTC	0	0
CCGCTG	0	0
CCGCTT	0	0
CCGGAA	0	0
CCGGAC	0	0
CCGGAG	0	0
CCGGAT	0	0
CCGGCC	0	0
CCGGCG	0	0
CCGGCT	0	0
CCGGGA	0	0
CCGGGC	0	0
CCGGGG	0	0
CCGGGT	0	0
CCGGTA	0	0
CCGGTC	0	0
CCGGTG	0	0
CCGGTT	0	0
CCGTAA	0	0
CCGTAC	0	0
CCGTAG	0	0
CCGTAT	0	0
CCGTCA	0	0
CCGTCC	0	0
CCGTCG	0	0
CCGTCT	0	0
CCGTGA	0	0
CCGTGC	0	0
CCGTGG	0	0
CCGTGT	0	0
CCGTTA	0	0
CCGTTC	0	0
CCGTTT	0	0
CCTAAA	0	0
CCTAAC	0	0
CCTAAG	0	0
CCTAAT	0	0
CCTACC	0	0
CCTACG	0	0
CCTACT	0	0
CCTAGA	0	0
CCTAGC	0	0
CCTAGG	0	0
CCTAGT	0	0
CCTATA	0	0
CCTATG	0	0
CCTATT	0	0
CCTCAA	0	0
CCTCAC	0	0
CCTCAG	0	0
CCTCAT	0	0
CCTCCA	0	0
CCTCCC	0	0
CCTCCT	0	0
CCTCGA	0	0
CCTCGC	0	0
CCTCGG	0	0
CCTCGT	0	0
CCTCTA	0	0
CCTCTC	0	0
CCTCTG	0	0
CCTCTT	0	0
CCTGAA	0	0
CCTGAC	0	0
CCTGAG	0	0
CCTGAT	0	0
CCTGCA	0	0
CCTGCC	0	0
CCTGCG	0	0
CCTGCT	0	0
CCTGGA	0	0
CCTGGC	0	0
CCTGGG	0	0
CCTGGT	0	0
CCTGTA	0	0
CCTGTC	0	0
CCTGTG	0	0
CCTGTT	0	0
CCTTAA	0	0
CCTTAC	0	0
CCTTAG	0	0
CCTTAT	0	0
CCTTCA	0	0
CCTTCC	0	0
CCTTCG	0	0
CCTTCT	0	0
CCTTGA	0	0
CCTTGC	0	0
CCTTGG	0	0
CCTTGT	0	0
CCTTTA	0	0
CCTTTC	0	0
CCTTTG	0	0
CCTTTT	0	0
CGAAAA	0	0
CGAAAC	0	0
CGAAAG	0	0
CGAAAT	0	0
CGAACA	0	0
CGAACC	0	0
CGAACG	0	0
CGAACT	0	0
CGAAGA	0	0
CGAAGC	0	0
CGAAGG	0	0
CGAAGT	0	0
CGAATA	0	0
CGAATC	0	0
CGAATG	0	0
CGAATT	0	0
CGACAA	0	0
CGACAC	0	0
CGACAG	0	0
CGACAT	0	0
CGACCA	0	0
CGACCC	0	0
CGACCG	0	0
CGACCT	0	0
CGACGA	0	0
CGACGC	0	0
CGACGG	0	0
CGACGT	0	0
CGACTA	0	0
CGACTC	0	0
CGACTG	0	0
CGACTT	0	0
CGAGAA	0	0
CGAGAC	0	0
CGAGAG	0	0
CGAGAT	0	0
CGAGCA	0	0
CGAGCC	0	0
CGAGCG	0	0
CGAGCT	0	0
CGAGGA	0	0
CGAGGC	0	0
CGAGGG	0	0
CGAGGT	0	0
CGAGTA	0	0
CGAGTC	0	0
CGAGTG	0	0
CGAGTT	0	0
CGATAA	0	0
CGATAC	0	0
CGATAG	0	0
CGATAT	0	0
CGATCA	0	0
CGATCC	0	0
CGATCG	0	0
CGATGA	0	0
CGATGC	0	0
CGATGG	0	0
CGATGT	0	0
CGATTA	0	0
CGATTC	0	0
CGATTG	0	0
CGATTT	0	0
CGCAAA	0	0
CGCAAC	0	0
CGCAAG	0	0
CGCACA	0	0
CGCACC	0	0
CGCACG	0	0
CGCACT	0	0
CGCAGA	0	0
CGCAGC	0	0
CGCAGG	0	0
CGCAGT	0	0
CGCATA	0	0
CGCATC	0	0
CGCATG	0	0
CGCATT	0	0
CGCCAC	0	0
CGCCAG	0	0
CGCCAT	0	0
CGCCCC	0	0
CGCCCG	0	0
CGCCCT	0	0
CGCCGA	0	0
CGCCGC	0	0
CGCCGG	0	0
CGCCGT	0	0
CGCCTA	0	0
CGCCTC	0	0
CGCCTG	0	0
CGCCTT	0	0
CGCGAA	0	0
CGCGAC	0	0
CGCGAG	0	0
CGCGAT	0	0
CGCGCA	0	0
CGCGCC	0	0
CGCGCG	0	0
CGCGCT	0	0
CGCGGA	0	0
CGCGGC	0	0
CGCGGG	0	0
CGCGGT	0	0
CGCGTA	0	0
CGCGTC	0	0
CGCGTG	0	0
CGCGTT	0	0
CGCTAC	0	0
CGCTAG	0	0
CGCTAT	0	0
CGCTCA	0	0
CGCTCC	0	0
CGCTCG	0	0
CGCTCT	0	0
CGCTGA	0	0
CGCTGC	0	0
CGCTGG	0	0
CGCTGT	0	0
CGCTTA	0	0
CGCTTC	0	0
CGCTTG	0	0
CGCTTT	0	0
CGGAAA	0	0
CGGAAC	0	0
CGGAAG	0	0
CGGAAT	0	0
CGGACA	0	0
CGGACC	0	0
CGGACG	0	0
CGGACT	0	0
CGGAGA	0	0
CGGAGC	0	0
CGGAGG	0	0
CGGAGT	0	0
CGGATA	0	0
CGGATC	0	0
CGGATG	0	0
CGGATT	0	0
CGGCAA	0	0
CGGCAC	0	0
CGGCAG	0	0
CGGCAT	0	0
CGGCCA	0	0
CGGCCC	0	0
CGGCCG	0	0
CGGCCT	0	0
CGGCGA	0	0
CGGCGC	0	0
CGGCGG	0	0
CGGCGT	0	0
CGGCTA	0	0
CGGCTC	0	0
CGGCTG	0	0
CGGCTT	0	0
CGGGAA	0	0
CGGGAC	0	0
CGGGAG	0	0
CGGGAT	0	0
CGGGCA	0	0
CGGGCC	0	0
CGGGCG	0	0
CGGGCT	0	0
CGGGGA	0	0
CGGGGC	0	0
CGGGGG	0	0
CGGGGT	0	0
CGGGTA	0	0
CGGGTC	0	0
CGGGTG	0	0
CGGGTT	0	0
CGGTAA	0	0
CGGTAG	0	0
CGGTAT	0	0
CGGTCA	0	0
CGGTCC	0	0
CGGTCG	0	0
CGGTGC	0	0
CGGTGG	0	0
CGGTGT	0	0
CGGTTA	0	0
CGGTTC	0	0
CGGTTG	0	0
CGGTTT	0	0
CGTAAA	0	0
CGTAAC	0	0
CGTAAG	0	0
CGTAAT	0	0
CGTACA	0	0
[truncated: 2,098 more rows]

## Sheet: Table S5
Table S5 Occurrences of each "xxxxxx▼" 6-mer in stitched read (uniquely mapped reads only)
6-mer	Count	Proportion
GTACGT	65	0.0723831
GGACGT	29	0.032294
TCATAT	11	0.0122494
TCTTCT	9	0.0100223
ACACCA	6	0.00668151
ATGGAT	6	0.00668151
TCTACC	6	0.00668151
AAGGTT	5	0.00556793
CTCCCT	5	0.00556793
CTTGGT	5	0.00556793
TTCTAA	5	0.00556793
ACTCAT	5	0.00556793
ATCAGT	5	0.00556793
AAACGT	5	0.00556793
AATGGT	5	0.00556793
TTTTAT	5	0.00556793
ATATAT	5	0.00556793
ACAAGA	4	0.00445434
CACATA	4	0.00445434
CATTAT	4	0.00445434
CTGGGA	4	0.00445434
TAGAAA	4	0.00445434
TTAATA	4	0.00445434
TTCAGT	4	0.00445434
ACCAAG	4	0.00445434
ATATAA	4	0.00445434
ATATCT	4	0.00445434
ATAGGT	4	0.00445434
CGTCCC	4	0.00445434
CTCTGC	4	0.00445434
AAGGTC	3	0.00334076
ACACGA	3	0.00334076
ACAGTC	3	0.00334076
ACGTGC	3	0.00334076
AGATGT	3	0.00334076
AGTAGT	3	0.00334076
ATAAAA	3	0.00334076
ATAAAC	3	0.00334076
ATAAAT	3	0.00334076
ATACCC	3	0.00334076
ATATTG	3	0.00334076
ATTACG	3	0.00334076
CAAGTA	3	0.00334076
CACAGT	3	0.00334076
CAGATG	3	0.00334076
CATAGT	3	0.00334076
CATTAA	3	0.00334076
CCATAA	3	0.00334076
CCTCCA	3	0.00334076
CCTGTT	3	0.00334076
GAGGGT	3	0.00334076
GAGTCT	3	0.00334076
GCTATT	3	0.00334076
GGAAAG	3	0.00334076
GGGTGT	3	0.00334076
GGTACC	3	0.00334076
GTGAGA	3	0.00334076
GTGCCT	3	0.00334076
GTTAGA	3	0.00334076
GTTTCT	3	0.00334076
GTTTGT	3	0.00334076
TAAGCA	3	0.00334076
TACTTT	3	0.00334076
TCAATT	3	0.00334076
TCACGT	3	0.00334076
TCATAG	3	0.00334076
TCCATT	3	0.00334076
TCGATA	3	0.00334076
TCTTGT	3	0.00334076
TCTTTG	3	0.00334076
TGCACT	3	0.00334076
TGCATT	3	0.00334076
TTCTTG	3	0.00334076
TTGCGT	3	0.00334076
TTGTGC	3	0.00334076
ATTAAT	3	0.00334076
CCAAGT	3	0.00334076
GGTAGT	3	0.00334076
GTTTTA	3	0.00334076
TAATAT	3	0.00334076
TATAGT	3	0.00334076
TCTGAT	3	0.00334076
TTCTAT	3	0.00334076
AAAAGT	2	0.00222717
AAACTT	2	0.00222717
AAATAT	2	0.00222717
AACGAT	2	0.00222717
AATAGT	2	0.00222717
AATTTG	2	0.00222717
ACCAAT	2	0.00222717
ACCCCA	2	0.00222717
ACCGTA	2	0.00222717
ACGACG	2	0.00222717
ACGCAC	2	0.00222717
ACTTAA	2	0.00222717
ACTTTA	2	0.00222717
AGAGCT	2	0.00222717
AGAGGT	2	0.00222717
AGATGA	2	0.00222717
AGGCTT	2	0.00222717
AGGTAT	2	0.00222717
AGTAAT	2	0.00222717
ATAACC	2	0.00222717
ATAACT	2	0.00222717
ATAAGC	2	0.00222717
ATACTT	2	0.00222717
ATAGGA	2	0.00222717
ATGAAA	2	0.00222717
ATGTAG	2	0.00222717
ATTAGC	2	0.00222717
ATTCAC	2	0.00222717
ATTGGG	2	0.00222717
CAAAGA	2	0.00222717
CAAGGC	2	0.00222717
CAATAA	2	0.00222717
CACTAA	2	0.00222717
CAGAAT	2	0.00222717
CATAGG	2	0.00222717
CATCAC	2	0.00222717
CATCGC	2	0.00222717
CCAACT	2	0.00222717
CCAGGA	2	0.00222717
CCATCC	2	0.00222717
CCCTAA	2	0.00222717
CCCTAT	2	0.00222717
CCTAGA	2	0.00222717
CCTCTT	2	0.00222717
CCTGCA	2	0.00222717
CCTTTT	2	0.00222717
CGAACT	2	0.00222717
CGTCGG	2	0.00222717
CGTTCT	2	0.00222717
CTAATA	2	0.00222717
CTACCG	2	0.00222717
CTCATA	2	0.00222717
CTCATC	2	0.00222717
CTCCAT	2	0.00222717
CTCTAT	2	0.00222717
CTTATT	2	0.00222717
CTTCGC	2	0.00222717
CTTGAT	2	0.00222717
CTTGGC	2	0.00222717
CTTGTT	2	0.00222717
GAAATT	2	0.00222717
GAACTT	2	0.00222717
GACCGT	2	0.00222717
GAGATA	2	0.00222717
GAGGAA	2	0.00222717
GATAGC	2	0.00222717
GATATG	2	0.00222717
GCACGT	2	0.00222717
GCCACC	2	0.00222717
GCGCTA	2	0.00222717
GGAAGT	2	0.00222717
GGCAGT	2	0.00222717
GGGCTA	2	0.00222717
GGGTTA	2	0.00222717
GGTATG	2	0.00222717
GGTCGT	2	0.00222717
GGTTCT	2	0.00222717
GTCGCC	2	0.00222717
GTGCTA	2	0.00222717
GTTACT	2	0.00222717
TAAAGA	2	0.00222717
TAAGCT	2	0.00222717
TACCAA	2	0.00222717
TACTAT	2	0.00222717
TAGATT	2	0.00222717
TAGCAT	2	0.00222717
TAGGTA	2	0.00222717
TATATA	2	0.00222717
TATCTC	2	0.00222717
TATGTA	2	0.00222717
TCCAGT	2	0.00222717
TCCATA	2	0.00222717
TCGTGT	2	0.00222717
TCTACT	2	0.00222717
TCTGAC	2	0.00222717
TCTTGC	2	0.00222717
TGACGT	2	0.00222717
TGCAAT	2	0.00222717
TGCCAT	2	0.00222717
TGGCTC	2	0.00222717
TGGGTT	2	0.00222717
TGGTGT	2	0.00222717
TGTTAA	2	0.00222717
TTAAGC	2	0.00222717
TTAGAA	2	0.00222717
TTGATA	2	0.00222717
TTGCCC	2	0.00222717
TTGCCT	2	0.00222717
TTGGTT	2	0.00222717
TTTATA	2	0.00222717
TTTTGC	2	0.00222717
AAATTT	2	0.00222717
AACAAT	2	0.00222717
AATTCA	2	0.00222717
ATGATG	2	0.00222717
CCCCAT	2	0.00222717
CGACGT	2	0.00222717
CTTTGT	2	0.00222717
GAACGT	2	0.00222717
GAAGCT	2	0.00222717
GATAAT	2	0.00222717
GTGATA	2	0.00222717
TATTAT	2	0.00222717
TCATGT	2	0.00222717
TCTTAT	2	0.00222717
TGTTAT	2	0.00222717
TTCAGG	2	0.00222717
TTCTTT	2	0.00222717
TTTCAT	2	0.00222717
AAAAAA	1	0.00111359
AAACAC	1	0.00111359
AAACCA	1	0.00111359
AACATT	1	0.00111359
AACTCC	1	0.00111359
AACTTT	1	0.00111359
AAGACA	1	0.00111359
AAGCGA	1	0.00111359
AAGTAG	1	0.00111359
AATACC	1	0.00111359
AATCTC	1	0.00111359
AATGAT	1	0.00111359
AATGCA	1	0.00111359
AATGCT	1	0.00111359
AATTAC	1	0.00111359
AATTCT	1	0.00111359
ACACAG	1	0.00111359
ACAGCC	1	0.00111359
ACAGTT	1	0.00111359
ACATAC	1	0.00111359
ACATGG	1	0.00111359
ACATTT	1	0.00111359
ACCCGG	1	0.00111359
ACCGCC	1	0.00111359
ACGGGT	1	0.00111359
ACGTAC	1	0.00111359
ACGTTA	1	0.00111359
ACGTTC	1	0.00111359
ACTAAG	1	0.00111359
ACTGCA	1	0.00111359
ACTTGT	1	0.00111359
AGAAGT	1	0.00111359
AGAATC	1	0.00111359
AGACCC	1	0.00111359
AGACGT	1	0.00111359
AGACTC	1	0.00111359
AGCACC	1	0.00111359
AGCTAT	1	0.00111359
AGCTTG	1	0.00111359
AGGAAG	1	0.00111359
AGGCCA	1	0.00111359
AGGCTC	1	0.00111359
AGGGAA	1	0.00111359
AGGTGG	1	0.00111359
ATAAGT	1	0.00111359
ATAATG	1	0.00111359
ATACGT	1	0.00111359
ATATTC	1	0.00111359
ATCAAG	1	0.00111359
ATCACC	1	0.00111359
ATCCTA	1	0.00111359
ATCGCA	1	0.00111359
ATCGGT	1	0.00111359
ATCTAC	1	0.00111359
ATCTGT	1	0.00111359
ATCTTA	1	0.00111359
ATCTTG	1	0.00111359
ATGAAG	1	0.00111359
ATGAGA	1	0.00111359
ATGAGT	1	0.00111359
ATGATA	1	0.00111359
ATTACC	1	0.00111359
ATTAGA	1	0.00111359
ATTATA	1	0.00111359
ATTCCC	1	0.00111359
ATTCTC	1	0.00111359
ATTTAA	1	0.00111359
ATTTCT	1	0.00111359
CAAACC	1	0.00111359
CAACAC	1	0.00111359
CAACCT	1	0.00111359
CAAGAT	1	0.00111359
CAAGTT	1	0.00111359
CACTAC	1	0.00111359
CACTCC	1	0.00111359
CAGAAC	1	0.00111359
CAGAGG	1	0.00111359
CAGGCT	1	0.00111359
CATAAT	1	0.00111359
CATATC	1	0.00111359
CATATT	1	0.00111359
CATCTT	1	0.00111359
CATGCA	1	0.00111359
CATTAC	1	0.00111359
CCAAGA	1	0.00111359
CCAGTG	1	0.00111359
CCGAGT	1	0.00111359
CCGCTA	1	0.00111359
CCGGAT	1	0.00111359
CCTCCT	1	0.00111359
CCTGGT	1	0.00111359
CCTGTG	1	0.00111359
CGAAGT	1	0.00111359
CGATAG	1	0.00111359
CGATAT	1	0.00111359
CGCCCT	1	0.00111359
CGCCTA	1	0.00111359
CGCGCT	1	0.00111359
CTAAAT	1	0.00111359
CTAAGG	1	0.00111359
CTACGT	1	0.00111359
CTATAG	1	0.00111359
CTATAT	1	0.00111359
CTATGG	1	0.00111359
CTCAAT	1	0.00111359
CTCCTC	1	0.00111359
CTCTAC	1	0.00111359
CTCTCG	1	0.00111359
CTCTGG	1	0.00111359
CTGACG	1	0.00111359
CTGAGT	1	0.00111359
CTGCGG	1	0.00111359
CTGCTC	1	0.00111359
CTGGGG	1	0.00111359
CTGTAC	1	0.00111359
CTTCAC	1	0.00111359
CTTCAT	1	0.00111359
CTTCGT	1	0.00111359
CTTCTC	1	0.00111359
CTTGTG	1	0.00111359
CTTTAG	1	0.00111359
CTTTTT	1	0.00111359
GAAAAC	1	0.00111359
GAAAAT	1	0.00111359
GAAGCA	1	0.00111359
GAAGGC	1	0.00111359
GAAGTT	1	0.00111359
GAATCC	1	0.00111359
GACGTT	1	0.00111359
GAGAAA	1	0.00111359
GAGAAT	1	0.00111359
GAGATG	1	0.00111359
GAGGTT	1	0.00111359
GATCGT	1	0.00111359
GATTAA	1	0.00111359
GATTTG	1	0.00111359
GCAGCG	1	0.00111359
GCATGT	1	0.00111359
GCCATT	1	0.00111359
GCCCAT	1	0.00111359
GCCCCC	1	0.00111359
GCTCAT	1	0.00111359
GCTCTA	1	0.00111359
GCTGAT	1	0.00111359
GCTTAT	1	0.00111359
GGAAAT	1	0.00111359
GGAACC	1	0.00111359
GGACCA	1	0.00111359
GGAGGG	1	0.00111359
GGATAA	1	0.00111359
GGCTTT	1	0.00111359
GGGCAT	1	0.00111359
GGTAAA	1	0.00111359
GGTAAT	1	0.00111359
GGTTTT	1	0.00111359
GTACGC	1	0.00111359
GTAGAA	1	0.00111359
GTAGTG	1	0.00111359
GTATAC	1	0.00111359
GTATCC	1	0.00111359
GTATCT	1	0.00111359
GTCAAG	1	0.00111359
GTCATA	1	0.00111359
GTGAAA	1	0.00111359
GTGAAG	1	0.00111359
GTGGCC	1	0.00111359
GTTCTT	1	0.00111359
GTTGAC	1	0.00111359
GTTTAT	1	0.00111359
TAAAGT	1	0.00111359
TAACAA	1	0.00111359
TAATGT	1	0.00111359
TAATTC	1	0.00111359
TACAGC	1	0.00111359
TACAGT	1	0.00111359
TACGGT	1	0.00111359
TACTGT	1	0.00111359
TAGACT	1	0.00111359
TAGCAA	1	0.00111359
TAGCGT	1	0.00111359
TAGCTT	1	0.00111359
TAGTTC	1	0.00111359
TATACT	1	0.00111359
TATAGG	1	0.00111359
TATATT	1	0.00111359
TATCTT	1	0.00111359
TATGAC	1	0.00111359
TATGGT	1	0.00111359
TATTCA	1	0.00111359
TATTGT	1	0.00111359
TATTTC	1	0.00111359
TCAAAG	1	0.00111359
TCAATC	1	0.00111359
TCACGC	1	0.00111359
TCATAC	1	0.00111359
TCATCC	1	0.00111359
TCCAGA	1	0.00111359
TCCATC	1	0.00111359
TCCCAT	1	0.00111359
TCCGGT	1	0.00111359
TCCTTC	1	0.00111359
TCCTTG	1	0.00111359
TCTAGA	1	0.00111359
TCTCAT	1	0.00111359
TGAAGT	1	0.00111359
TGACAT	1	0.00111359
TGATTT	1	0.00111359
TGGACA	1	0.00111359
TGGACG	1	0.00111359
TGGCAA	1	0.00111359
TGGTAA	1	0.00111359
TGGTCA	1	0.00111359
TGGTGG	1	0.00111359
TGTACC	1	0.00111359
TGTAGT	1	0.00111359
TGTATA	1	0.00111359
TGTCCC	1	0.00111359
TGTTCC	1	0.00111359
TGTTGC	1	0.00111359
TGTTTG	1	0.00111359
TTAACA	1	0.00111359
TTAATC	1	0.00111359
TTATTA	1	0.00111359
TTATTT	1	0.00111359
TTCACA	1	0.00111359
TTCATG	1	0.00111359
TTCCCA	1	0.00111359
TTGATC	1	0.00111359
TTGATG	1	0.00111359
TTGCAA	1	0.00111359
TTGCTT	1	0.00111359
TTGGGT	1	0.00111359
TTGGTC	1	0.00111359
TTGTCT	1	0.00111359
TTGTTC	1	0.00111359
TTTACT	1	0.00111359
TTTCCA	1	0.00111359
TTTCCT	1	0.00111359
TTTCGT	1	0.00111359
TTTCTC	1	0.00111359
TTTCTG	1	0.00111359
TTTGAA	1	0.00111359
TTTGAG	1	0.00111359
TTTGGA	1	0.00111359
TTTGGG	1	0.00111359
TTTTGG	1	0.00111359
TTTTTT	1	0.00111359
AAAAAC	0	0
AAAAAG	0	0
AAAAAT	0	0
AAAACA	0	0
AAAACC	0	0
AAAACG	0	0
AAAACT	0	0
AAAAGA	0	0
AAAAGC	0	0
AAAAGG	0	0
AAAATA	0	0
AAAATC	0	0
AAAATG	0	0
AAAATT	0	0
AAACAA	0	0
AAACAG	0	0
AAACAT	0	0
AAACCC	0	0
AAACCG	0	0
AAACCT	0	0
AAACGA	0	0
AAACGC	0	0
AAACGG	0	0
AAACTA	0	0
AAACTC	0	0
AAACTG	0	0
AAAGAA	0	0
AAAGAC	0	0
AAAGAG	0	0
AAAGAT	0	0
AAAGCA	0	0
AAAGCC	0	0
AAAGCG	0	0
AAAGCT	0	0
AAAGGA	0	0
AAAGGC	0	0
AAAGGG	0	0
AAAGGT	0	0
AAAGTA	0	0
AAAGTC	0	0
AAAGTG	0	0
AAAGTT	0	0
AAATAA	0	0
AAATAC	0	0
AAATAG	0	0
AAATCA	0	0
AAATCC	0	0
AAATCG	0	0
AAATCT	0	0
AAATGA	0	0
AAATGC	0	0
AAATGG	0	0
AAATGT	0	0
AAATTA	0	0
AAATTC	0	0
AAATTG	0	0
AACAAA	0	0
AACAAC	0	0
AACAAG	0	0
AACACA	0	0
AACACC	0	0
AACACG	0	0
AACACT	0	0
AACAGA	0	0
AACAGC	0	0
AACAGG	0	0
AACAGT	0	0
AACATA	0	0
AACATC	0	0
AACATG	0	0
AACCAA	0	0
AACCAC	0	0
AACCAG	0	0
AACCAT	0	0
AACCCA	0	0
AACCCC	0	0
AACCCG	0	0
AACCCT	0	0
AACCGA	0	0
AACCGC	0	0
AACCGG	0	0
AACCGT	0	0
AACCTA	0	0
AACCTC	0	0
AACCTG	0	0
AACCTT	0	0
AACGAA	0	0
AACGAC	0	0
AACGAG	0	0
AACGCA	0	0
AACGCC	0	0
AACGCG	0	0
AACGCT	0	0
AACGGA	0	0
AACGGC	0	0
AACGGG	0	0
AACGGT	0	0
AACGTA	0	0
AACGTC	0	0
AACGTG	0	0
AACGTT	0	0
AACTAA	0	0
AACTAC	0	0
AACTAG	0	0
AACTAT	0	0
AACTCA	0	0
AACTCG	0	0
AACTCT	0	0
AACTGA	0	0
AACTGC	0	0
AACTGG	0	0
AACTGT	0	0
AACTTA	0	0
AACTTC	0	0
AACTTG	0	0
AAGAAA	0	0
AAGAAC	0	0
AAGAAG	0	0
AAGAAT	0	0
AAGACC	0	0
AAGACG	0	0
AAGACT	0	0
AAGAGA	0	0
AAGAGC	0	0
AAGAGG	0	0
AAGAGT	0	0
AAGATA	0	0
AAGATC	0	0
AAGATG	0	0
AAGATT	0	0
AAGCAA	0	0
AAGCAC	0	0
AAGCAG	0	0
AAGCAT	0	0
AAGCCA	0	0
AAGCCC	0	0
AAGCCG	0	0
AAGCCT	0	0
AAGCGC	0	0
AAGCGG	0	0
AAGCGT	0	0
AAGCTA	0	0
AAGCTC	0	0
AAGCTG	0	0
AAGCTT	0	0
AAGGAA	0	0
AAGGAC	0	0
AAGGAG	0	0
AAGGAT	0	0
AAGGCA	0	0
AAGGCC	0	0
AAGGCG	0	0
AAGGCT	0	0
AAGGGA	0	0
AAGGGC	0	0
AAGGGG	0	0
AAGGGT	0	0
AAGGTA	0	0
AAGGTG	0	0
AAGTAA	0	0
AAGTAC	0	0
AAGTAT	0	0
AAGTCA	0	0
AAGTCC	0	0
AAGTCG	0	0
AAGTCT	0	0
AAGTGA	0	0
AAGTGC	0	0
AAGTGG	0	0
AAGTGT	0	0
AAGTTA	0	0
AAGTTC	0	0
AAGTTG	0	0
AAGTTT	0	0
AATAAA	0	0
AATAAC	0	0
AATAAG	0	0
AATAAT	0	0
AATACA	0	0
AATACG	0	0
AATACT	0	0
AATAGA	0	0
AATAGC	0	0
AATAGG	0	0
AATATA	0	0
AATATC	0	0
AATATG	0	0
AATATT	0	0
AATCAA	0	0
AATCAC	0	0
AATCAG	0	0
AATCAT	0	0
AATCCA	0	0
AATCCC	0	0
AATCCG	0	0
AATCCT	0	0
AATCGA	0	0
AATCGC	0	0
AATCGG	0	0
AATCGT	0	0
AATCTA	0	0
AATCTG	0	0
AATCTT	0	0
AATGAA	0	0
AATGAC	0	0
AATGAG	0	0
AATGCC	0	0
AATGCG	0	0
AATGGA	0	0
AATGGC	0	0
AATGGG	0	0
AATGTA	0	0
AATGTC	0	0
AATGTG	0	0
AATGTT	0	0
AATTAA	0	0
AATTAG	0	0
AATTAT	0	0
AATTCC	0	0
AATTCG	0	0
AATTGA	0	0
AATTGC	0	0
AATTGG	0	0
AATTGT	0	0
AATTTA	0	0
AATTTC	0	0
AATTTT	0	0
ACAAAA	0	0
ACAAAC	0	0
ACAAAG	0	0
ACAAAT	0	0
ACAACA	0	0
ACAACC	0	0
ACAACG	0	0
ACAACT	0	0
ACAAGC	0	0
ACAAGG	0	0
ACAAGT	0	0
ACAATA	0	0
ACAATC	0	0
ACAATG	0	0
ACAATT	0	0
ACACAA	0	0
ACACAC	0	0
ACACAT	0	0
ACACCC	0	0
ACACCG	0	0
ACACCT	0	0
ACACGC	0	0
ACACGG	0	0
ACACGT	0	0
ACACTA	0	0
ACACTC	0	0
ACACTG	0	0
ACACTT	0	0
ACAGAA	0	0
ACAGAC	0	0
ACAGAG	0	0
ACAGAT	0	0
ACAGCA	0	0
ACAGCG	0	0
ACAGCT	0	0
ACAGGA	0	0
ACAGGC	0	0
ACAGGG	0	0
ACAGGT	0	0
ACAGTA	0	0
ACAGTG	0	0
ACATAA	0	0
ACATAG	0	0
ACATAT	0	0
ACATCA	0	0
ACATCC	0	0
ACATCG	0	0
ACATCT	0	0
ACATGA	0	0
ACATGC	0	0
ACATGT	0	0
ACATTA	0	0
ACATTC	0	0
ACATTG	0	0
ACCAAA	0	0
ACCAAC	0	0
ACCACA	0	0
ACCACC	0	0
ACCACG	0	0
ACCACT	0	0
ACCAGA	0	0
ACCAGC	0	0
ACCAGG	0	0
ACCAGT	0	0
ACCATA	0	0
ACCATC	0	0
ACCATG	0	0
ACCATT	0	0
ACCCAA	0	0
ACCCAC	0	0
ACCCAG	0	0
ACCCAT	0	0
ACCCCC	0	0
ACCCCG	0	0
ACCCCT	0	0
ACCCGA	0	0
ACCCGC	0	0
ACCCGT	0	0
ACCCTA	0	0
ACCCTC	0	0
ACCCTG	0	0
ACCCTT	0	0
ACCGAA	0	0
ACCGAC	0	0
ACCGAG	0	0
ACCGAT	0	0
ACCGCA	0	0
ACCGCG	0	0
ACCGCT	0	0
ACCGGA	0	0
ACCGGC	0	0
ACCGGG	0	0
ACCGGT	0	0
ACCGTC	0	0
ACCGTG	0	0
ACCGTT	0	0
ACCTAA	0	0
ACCTAC	0	0
ACCTAG	0	0
ACCTAT	0	0
ACCTCA	0	0
ACCTCC	0	0
ACCTCG	0	0
ACCTCT	0	0
ACCTGA	0	0
ACCTGC	0	0
ACCTGG	0	0
ACCTGT	0	0
ACCTTA	0	0
ACCTTC	0	0
ACCTTG	0	0
ACCTTT	0	0
ACGAAA	0	0
ACGAAC	0	0
ACGAAG	0	0
ACGAAT	0	0
ACGACA	0	0
ACGACC	0	0
ACGACT	0	0
ACGAGA	0	0
ACGAGC	0	0
ACGAGG	0	0
ACGAGT	0	0
ACGATA	0	0
ACGATC	0	0
ACGATG	0	0
ACGATT	0	0
ACGCAA	0	0
ACGCAG	0	0
ACGCAT	0	0
ACGCCA	0	0
ACGCCC	0	0
ACGCCG	0	0
ACGCCT	0	0
ACGCGA	0	0
ACGCGC	0	0
ACGCGG	0	0
ACGCGT	0	0
ACGCTA	0	0
ACGCTC	0	0
ACGCTG	0	0
ACGCTT	0	0
ACGGAA	0	0
ACGGAC	0	0
ACGGAG	0	0
ACGGAT	0	0
ACGGCA	0	0
ACGGCC	0	0
ACGGCG	0	0
ACGGCT	0	0
ACGGGA	0	0
ACGGGC	0	0
ACGGGG	0	0
ACGGTA	0	0
ACGGTC	0	0
ACGGTG	0	0
ACGGTT	0	0
ACGTAA	0	0
ACGTAG	0	0
ACGTAT	0	0
ACGTCA	0	0
ACGTCC	0	0
ACGTCG	0	0
ACGTCT	0	0
ACGTGA	0	0
ACGTGG	0	0
ACGTGT	0	0
ACGTTG	0	0
ACGTTT	0	0
ACTAAA	0	0
ACTAAC	0	0
ACTAAT	0	0
ACTACA	0	0
ACTACC	0	0
ACTACG	0	0
ACTACT	0	0
ACTAGA	0	0
ACTAGC	0	0
ACTAGG	0	0
ACTAGT	0	0
ACTATA	0	0
ACTATC	0	0
ACTATG	0	0
ACTATT	0	0
ACTCAA	0	0
ACTCAC	0	0
ACTCAG	0	0
ACTCCA	0	0
ACTCCC	0	0
ACTCCG	0	0
ACTCCT	0	0
ACTCGA	0	0
ACTCGC	0	0
ACTCGG	0	0
ACTCGT	0	0
ACTCTA	0	0
ACTCTC	0	0
ACTCTG	0	0
ACTCTT	0	0
ACTGAA	0	0
ACTGAC	0	0
ACTGAG	0	0
ACTGAT	0	0
ACTGCC	0	0
ACTGCG	0	0
ACTGCT	0	0
ACTGGA	0	0
ACTGGC	0	0
ACTGGG	0	0
ACTGGT	0	0
ACTGTA	0	0
ACTGTC	0	0
ACTGTG	0	0
ACTGTT	0	0
ACTTAC	0	0
ACTTAG	0	0
ACTTAT	0	0
ACTTCA	0	0
ACTTCC	0	0
ACTTCG	0	0
ACTTCT	0	0
ACTTGA	0	0
ACTTGC	0	0
ACTTGG	0	0
ACTTTC	0	0
ACTTTG	0	0
ACTTTT	0	0
AGAAAA	0	0
AGAAAC	0	0
AGAAAG	0	0
AGAAAT	0	0
AGAACA	0	0
AGAACC	0	0
AGAACG	0	0
AGAACT	0	0
AGAAGA	0	0
AGAAGC	0	0
AGAAGG	0	0
AGAATA	0	0
AGAATG	0	0
AGAATT	0	0
AGACAA	0	0
AGACAC	0	0
AGACAG	0	0
AGACAT	0	0
AGACCA	0	0
AGACCG	0	0
AGACCT	0	0
AGACGA	0	0
AGACGC	0	0
AGACGG	0	0
AGACTA	0	0
AGACTG	0	0
AGACTT	0	0
AGAGAA	0	0
AGAGAC	0	0
AGAGAG	0	0
AGAGAT	0	0
AGAGCA	0	0
AGAGCC	0	0
AGAGCG	0	0
AGAGGA	0	0
AGAGGC	0	0
AGAGGG	0	0
AGAGTA	0	0
AGAGTC	0	0
AGAGTG	0	0
AGAGTT	0	0
AGATAA	0	0
AGATAC	0	0
AGATAG	0	0
AGATAT	0	0
AGATCA	0	0
AGATCC	0	0
AGATCG	0	0
AGATCT	0	0
AGATGC	0	0
AGATGG	0	0
AGATTA	0	0
AGATTC	0	0
AGATTG	0	0
AGATTT	0	0
AGCAAA	0	0
AGCAAC	0	0
AGCAAG	0	0
AGCAAT	0	0
AGCACA	0	0
AGCACG	0	0
AGCACT	0	0
AGCAGA	0	0
AGCAGC	0	0
AGCAGG	0	0
AGCAGT	0	0
AGCATA	0	0
AGCATC	0	0
AGCATG	0	0
AGCATT	0	0
AGCCAA	0	0
AGCCAC	0	0
AGCCAG	0	0
AGCCAT	0	0
AGCCCA	0	0
AGCCCC	0	0
AGCCCG	0	0
AGCCCT	0	0
AGCCGA	0	0
AGCCGC	0	0
AGCCGG	0	0
AGCCGT	0	0
AGCCTA	0	0
AGCCTC	0	0
AGCCTG	0	0
AGCCTT	0	0
AGCGAA	0	0
AGCGAC	0	0
AGCGAG	0	0
AGCGAT	0	0
AGCGCA	0	0
AGCGCC	0	0
AGCGCG	0	0
AGCGCT	0	0
AGCGGA	0	0
AGCGGC	0	0
AGCGGG	0	0
AGCGGT	0	0
AGCGTA	0	0
AGCGTC	0	0
AGCGTG	0	0
AGCGTT	0	0
AGCTAA	0	0
AGCTAC	0	0
AGCTAG	0	0
AGCTCA	0	0
AGCTCC	0	0
AGCTCG	0	0
AGCTCT	0	0
AGCTGA	0	0
AGCTGC	0	0
AGCTGG	0	0
AGCTGT	0	0
AGCTTA	0	0
AGCTTC	0	0
AGCTTT	0	0
AGGAAA	0	0
AGGAAC	0	0
AGGAAT	0	0
AGGACA	0	0
AGGACC	0	0
AGGACG	0	0
AGGACT	0	0
AGGAGA	0	0
AGGAGC	0	0
AGGAGG	0	0
AGGAGT	0	0
AGGATA	0	0
AGGATC	0	0
AGGATG	0	0
AGGATT	0	0
AGGCAA	0	0
AGGCAC	0	0
AGGCAG	0	0
AGGCAT	0	0
AGGCCC	0	0
AGGCCG	0	0
AGGCCT	0	0
AGGCGA	0	0
AGGCGC	0	0
AGGCGG	0	0
AGGCGT	0	0
AGGCTA	0	0
AGGCTG	0	0
AGGGAC	0	0
AGGGAG	0	0
AGGGAT	0	0
AGGGCA	0	0
AGGGCC	0	0
AGGGCG	0	0
AGGGCT	0	0
AGGGGA	0	0
AGGGGC	0	0
AGGGGG	0	0
AGGGGT	0	0
AGGGTA	0	0
AGGGTC	0	0
AGGGTG	0	0
AGGGTT	0	0
AGGTAA	0	0
AGGTAC	0	0
AGGTAG	0	0
AGGTCA	0	0
AGGTCC	0	0
AGGTCG	0	0
AGGTCT	0	0
AGGTGA	0	0
AGGTGC	0	0
AGGTGT	0	0
AGGTTA	0	0
AGGTTC	0	0
AGGTTG	0	0
AGGTTT	0	0
AGTAAA	0	0
AGTAAC	0	0
AGTAAG	0	0
AGTACA	0	0
AGTACC	0	0
AGTACG	0	0
AGTACT	0	0
AGTAGA	0	0
AGTAGC	0	0
AGTAGG	0	0
AGTATA	0	0
AGTATC	0	0
AGTATG	0	0
AGTATT	0	0
AGTCAA	0	0
AGTCAC	0	0
AGTCAG	0	0
AGTCAT	0	0
AGTCCA	0	0
AGTCCC	0	0
AGTCCG	0	0
AGTCCT	0	0
AGTCGA	0	0
AGTCGC	0	0
AGTCGG	0	0
AGTCGT	0	0
AGTCTA	0	0
AGTCTC	0	0
AGTCTG	0	0
AGTCTT	0	0
AGTGAA	0	0
AGTGAC	0	0
AGTGAG	0	0
AGTGAT	0	0
AGTGCA	0	0
AGTGCC	0	0
AGTGCG	0	0
AGTGCT	0	0
AGTGGA	0	0
AGTGGC	0	0
AGTGGG	0	0
AGTGGT	0	0
AGTGTA	0	0
AGTGTC	0	0
AGTGTG	0	0
AGTGTT	0	0
AGTTAA	0	0
AGTTAC	0	0
AGTTAG	0	0
AGTTAT	0	0
AGTTCA	0	0
AGTTCC	0	0
AGTTCG	0	0
AGTTCT	0	0
AGTTGA	0	0
AGTTGC	0	0
AGTTGG	0	0
AGTTGT	0	0
AGTTTA	0	0
AGTTTC	0	0
AGTTTG	0	0
AGTTTT	0	0
ATAAAG	0	0
ATAACA	0	0
ATAACG	0	0
ATAAGA	0	0
ATAAGG	0	0
ATAATA	0	0
ATAATC	0	0
ATAATT	0	0
ATACAA	0	0
ATACAC	0	0
ATACAG	0	0
ATACAT	0	0
ATACCA	0	0
ATACCG	0	0
ATACCT	0	0
ATACGA	0	0
ATACGC	0	0
ATACGG	0	0
ATACTA	0	0
ATACTC	0	0
ATACTG	0	0
ATAGAA	0	0
ATAGAC	0	0
ATAGAG	0	0
ATAGAT	0	0
ATAGCA	0	0
ATAGCC	0	0
ATAGCG	0	0
ATAGCT	0	0
ATAGGC	0	0
ATAGGG	0	0
ATAGTA	0	0
ATAGTC	0	0
ATAGTG	0	0
ATAGTT	0	0
ATATAC	0	0
ATATAG	0	0
ATATCA	0	0
ATATCC	0	0
ATATCG	0	0
ATATGA	0	0
ATATGC	0	0
ATATGG	0	0
ATATGT	0	0
ATATTA	0	0
ATATTT	0	0
ATCAAA	0	0
ATCAAC	0	0
ATCAAT	0	0
ATCACA	0	0
ATCACG	0	0
ATCACT	0	0
ATCAGA	0	0
ATCAGC	0	0
ATCAGG	0	0
ATCATA	0	0
ATCATC	0	0
ATCATG	0	0
ATCATT	0	0
ATCCAA	0	0
ATCCAC	0	0
ATCCAG	0	0
ATCCAT	0	0
ATCCCA	0	0
ATCCCC	0	0
ATCCCG	0	0
ATCCCT	0	0
ATCCGA	0	0
ATCCGC	0	0
ATCCGG	0	0
ATCCGT	0	0
ATCCTC	0	0
ATCCTG	0	0
ATCCTT	0	0
ATCGAA	0	0
ATCGAC	0	0
ATCGAG	0	0
ATCGAT	0	0
ATCGCC	0	0
ATCGCG	0	0
ATCGCT	0	0
ATCGGA	0	0
ATCGGC	0	0
ATCGGG	0	0
ATCGTA	0	0
ATCGTC	0	0
ATCGTG	0	0
ATCGTT	0	0
ATCTAA	0	0
ATCTAG	0	0
ATCTAT	0	0
ATCTCA	0	0
ATCTCC	0	0
ATCTCG	0	0
ATCTCT	0	0
ATCTGA	0	0
ATCTGC	0	0
ATCTGG	0	0
ATCTTC	0	0
ATCTTT	0	0
ATGAAC	0	0
ATGAAT	0	0
ATGACA	0	0
ATGACC	0	0
ATGACG	0	0
ATGACT	0	0
ATGAGC	0	0
ATGAGG	0	0
ATGATC	0	0
ATGATT	0	0
ATGCAA	0	0
ATGCAC	0	0
ATGCAG	0	0
ATGCAT	0	0
ATGCCA	0	0
ATGCCC	0	0
ATGCCG	0	0
ATGCCT	0	0
ATGCGA	0	0
ATGCGC	0	0
ATGCGG	0	0
ATGCGT	0	0
ATGCTA	0	0
ATGCTC	0	0
ATGCTG	0	0
ATGCTT	0	0
ATGGAA	0	0
ATGGAC	0	0
ATGGAG	0	0
ATGGCA	0	0
ATGGCC	0	0
ATGGCG	0	0
ATGGCT	0	0
ATGGGA	0	0
ATGGGC	0	0
ATGGGG	0	0
ATGGGT	0	0
ATGGTA	0	0
ATGGTC	0	0
ATGGTG	0	0
ATGGTT	0	0
ATGTAA	0	0
ATGTAC	0	0
ATGTAT	0	0
ATGTCA	0	0
ATGTCC	0	0
ATGTCG	0	0
ATGTCT	0	0
ATGTGA	0	0
ATGTGC	0	0
ATGTGG	0	0
ATGTGT	0	0
ATGTTA	0	0
ATGTTC	0	0
ATGTTG	0	0
ATGTTT	0	0
ATTAAA	0	0
ATTAAC	0	0
ATTAAG	0	0
ATTACA	0	0
ATTACT	0	0
ATTAGG	0	0
ATTAGT	0	0
ATTATC	0	0
ATTATG	0	0
ATTATT	0	0
ATTCAA	0	0
ATTCAG	0	0
ATTCAT	0	0
ATTCCA	0	0
ATTCCG	0	0
ATTCCT	0	0
ATTCGA	0	0
ATTCGC	0	0
ATTCGG	0	0
ATTCGT	0	0
ATTCTA	0	0
ATTCTG	0	0
ATTCTT	0	0
ATTGAA	0	0
ATTGAC	0	0
ATTGAG	0	0
ATTGAT	0	0
ATTGCA	0	0
ATTGCC	0	0
ATTGCG	0	0
ATTGCT	0	0
ATTGGA	0	0
ATTGGC	0	0
ATTGGT	0	0
ATTGTA	0	0
ATTGTC	0	0
ATTGTG	0	0
ATTGTT	0	0
ATTTAC	0	0
ATTTAG	0	0
ATTTAT	0	0
ATTTCA	0	0
ATTTCC	0	0
ATTTCG	0	0
ATTTGA	0	0
ATTTGC	0	0
ATTTGG	0	0
ATTTGT	0	0
ATTTTA	0	0
ATTTTC	0	0
ATTTTG	0	0
ATTTTT	0	0
CAAAAA	0	0
CAAAAC	0	0
CAAAAG	0	0
CAAAAT	0	0
CAAACA	0	0
CAAACG	0	0
CAAACT	0	0
CAAAGC	0	0
CAAAGG	0	0
CAAAGT	0	0
CAAATA	0	0
CAAATC	0	0
CAAATG	0	0
CAAATT	0	0
CAACAA	0	0
CAACAG	0	0
CAACAT	0	0
CAACCA	0	0
CAACCC	0	0
CAACCG	0	0
CAACGA	0	0
CAACGC	0	0
CAACGG	0	0
CAACGT	0	0
CAACTA	0	0
CAACTC	0	0
CAACTG	0	0
CAACTT	0	0
CAAGAA	0	0
CAAGAC	0	0
CAAGAG	0	0
CAAGCA	0	0
CAAGCC	0	0
CAAGCG	0	0
CAAGCT	0	0
CAAGGA	0	0
CAAGGG	0	0
CAAGGT	0	0
CAAGTC	0	0
CAAGTG	0	0
CAATAC	0	0
CAATAG	0	0
CAATAT	0	0
CAATCA	0	0
CAATCC	0	0
CAATCG	0	0
CAATCT	0	0
CAATGA	0	0
CAATGC	0	0
CAATGG	0	0
CAATGT	0	0
CAATTA	0	0
CAATTC	0	0
CAATTG	0	0
CAATTT	0	0
CACAAA	0	0
CACAAC	0	0
CACAAG	0	0
CACAAT	0	0
CACACA	0	0
CACACC	0	0
CACACG	0	0
CACACT	0	0
CACAGA	0	0
CACAGC	0	0
CACAGG	0	0
CACATC	0	0
CACATG	0	0
CACATT	0	0
CACCAA	0	0
CACCAC	0	0
CACCAG	0	0
CACCAT	0	0
CACCCA	0	0
CACCCC	0	0
CACCCG	0	0
CACCCT	0	0
CACCGA	0	0
CACCGC	0	0
CACCGG	0	0
CACCGT	0	0
CACCTA	0	0
CACCTC	0	0
CACCTG	0	0
CACCTT	0	0
CACGAA	0	0
CACGAC	0	0
CACGAG	0	0
CACGAT	0	0
CACGCA	0	0
CACGCC	0	0
CACGCG	0	0
CACGCT	0	0
CACGGA	0	0
CACGGC	0	0
CACGGG	0	0
CACGGT	0	0
CACGTA	0	0
CACGTC	0	0
CACGTG	0	0
CACGTT	0	0
CACTAG	0	0
CACTAT	0	0
CACTCA	0	0
CACTCG	0	0
CACTCT	0	0
CACTGA	0	0
CACTGC	0	0
CACTGG	0	0
CACTGT	0	0
CACTTA	0	0
CACTTC	0	0
CACTTG	0	0
CACTTT	0	0
CAGAAA	0	0
CAGAAG	0	0
CAGACA	0	0
CAGACC	0	0
CAGACG	0	0
CAGACT	0	0
CAGAGA	0	0
CAGAGC	0	0
CAGAGT	0	0
CAGATA	0	0
CAGATC	0	0
CAGATT	0	0
CAGCAA	0	0
CAGCAC	0	0
CAGCAG	0	0
CAGCAT	0	0
CAGCCA	0	0
CAGCCC	0	0
CAGCCG	0	0
CAGCCT	0	0
CAGCGA	0	0
CAGCGC	0	0
CAGCGG	0	0
CAGCGT	0	0
CAGCTA	0	0
CAGCTC	0	0
CAGCTG	0	0
CAGCTT	0	0
CAGGAA	0	0
CAGGAC	0	0
CAGGAG	0	0
CAGGAT	0	0
CAGGCA	0	0
CAGGCC	0	0
CAGGCG	0	0
CAGGGA	0	0
CAGGGC	0	0
CAGGGG	0	0
CAGGGT	0	0
CAGGTA	0	0
CAGGTC	0	0
CAGGTG	0	0
CAGGTT	0	0
CAGTAA	0	0
CAGTAC	0	0
CAGTAG	0	0
CAGTAT	0	0
CAGTCA	0	0
CAGTCC	0	0
CAGTCG	0	0
CAGTCT	0	0
CAGTGA	0	0
CAGTGC	0	0
CAGTGG	0	0
CAGTGT	0	0
CAGTTA	0	0
CAGTTC	0	0
CAGTTG	0	0
CAGTTT	0	0
CATAAA	0	0
CATAAC	0	0
CATAAG	0	0
CATACA	0	0
CATACC	0	0
CATACG	0	0
CATACT	0	0
CATAGA	0	0
CATAGC	0	0
CATATA	0	0
CATATG	0	0
CATCAA	0	0
CATCAG	0	0
CATCAT	0	0
CATCCA	0	0
CATCCC	0	0
CATCCG	0	0
CATCCT	0	0
CATCGA	0	0
CATCGG	0	0
CATCGT	0	0
CATCTA	0	0
CATCTC	0	0
CATCTG	0	0
CATGAA	0	0
CATGAC	0	0
CATGAG	0	0
CATGAT	0	0
CATGCC	0	0
CATGCG	0	0
CATGCT	0	0
CATGGA	0	0
CATGGC	0	0
CATGGG	0	0
CATGGT	0	0
CATGTA	0	0
CATGTC	0	0
CATGTG	0	0
CATGTT	0	0
CATTAG	0	0
CATTCA	0	0
CATTCC	0	0
CATTCG	0	0
CATTCT	0	0
CATTGA	0	0
CATTGC	0	0
CATTGG	0	0
CATTGT	0	0
CATTTA	0	0
CATTTC	0	0
CATTTG	0	0
CATTTT	0	0
CCAAAA	0	0
CCAAAC	0	0
CCAAAG	0	0
CCAAAT	0	0
CCAACA	0	0
CCAACC	0	0
CCAACG	0	0
CCAAGC	0	0
CCAAGG	0	0
CCAATA	0	0
CCAATC	0	0
CCAATG	0	0
CCAATT	0	0
CCACAA	0	0
CCACAC	0	0
CCACAG	0	0
CCACAT	0	0
CCACCA	0	0
CCACCC	0	0
CCACCG	0	0
CCACCT	0	0
CCACGA	0	0
CCACGC	0	0
CCACGG	0	0
CCACGT	0	0
CCACTA	0	0
CCACTC	0	0
CCACTG	0	0
CCACTT	0	0
CCAGAA	0	0
CCAGAC	0	0
CCAGAG	0	0
CCAGAT	0	0
CCAGCA	0	0
CCAGCC	0	0
CCAGCG	0	0
CCAGCT	0	0
CCAGGC	0	0
CCAGGG	0	0
CCAGGT	0	0
CCAGTA	0	0
CCAGTC	0	0
CCAGTT	0	0
CCATAC	0	0
CCATAG	0	0
CCATAT	0	0
CCATCA	0	0
CCATCG	0	0
CCATCT	0	0
CCATGA	0	0
CCATGC	0	0
CCATGG	0	0
CCATGT	0	0
CCATTA	0	0
CCATTC	0	0
CCATTG	0	0
CCATTT	0	0
CCCAAA	0	0
CCCAAC	0	0
CCCAAG	0	0
CCCAAT	0	0
CCCACA	0	0
CCCACC	0	0
CCCACG	0	0
CCCACT	0	0
CCCAGA	0	0
CCCAGC	0	0
CCCAGG	0	0
CCCAGT	0	0
CCCATA	0	0
CCCATC	0	0
CCCATG	0	0
CCCATT	0	0
CCCCAA	0	0
CCCCAC	0	0
CCCCAG	0	0
CCCCCA	0	0
CCCCCC	0	0
CCCCCG	0	0
CCCCCT	0	0
CCCCGA	0	0
CCCCGC	0	0
CCCCGG	0	0
CCCCGT	0	0
CCCCTA	0	0
CCCCTC	0	0
CCCCTG	0	0
CCCCTT	0	0
CCCGAA	0	0
CCCGAC	0	0
CCCGAG	0	0
CCCGAT	0	0
CCCGCA	0	0
CCCGCC	0	0
CCCGCG	0	0
CCCGCT	0	0
CCCGGA	0	0
CCCGGC	0	0
CCCGGG	0	0
CCCGGT	0	0
CCCGTA	0	0
CCCGTC	0	0
CCCGTG	0	0
CCCGTT	0	0
CCCTAC	0	0
CCCTAG	0	0
CCCTCA	0	0
CCCTCC	0	0
CCCTCG	0	0
CCCTCT	0	0
CCCTGA	0	0
CCCTGC	0	0
CCCTGG	0	0
CCCTGT	0	0
CCCTTA	0	0
CCCTTC	0	0
CCCTTG	0	0
CCCTTT	0	0
CCGAAA	0	0
CCGAAC	0	0
CCGAAG	0	0
CCGAAT	0	0
CCGACA	0	0
CCGACC	0	0
CCGACG	0	0
CCGACT	0	0
CCGAGA	0	0
CCGAGC	0	0
CCGAGG	0	0
CCGATA	0	0
CCGATC	0	0
CCGATG	0	0
CCGATT	0	0
CCGCAA	0	0
CCGCAC	0	0
CCGCAG	0	0
CCGCAT	0	0
CCGCCA	0	0
CCGCCC	0	0
CCGCCG	0	0
CCGCCT	0	0
CCGCGA	0	0
CCGCGC	0	0
CCGCGG	0	0
CCGCGT	0	0
CCGCTC	0	0
CCGCTG	0	0
CCGCTT	0	0
CCGGAA	0	0
CCGGAC	0	0
CCGGAG	0	0
CCGGCA	0	0
CCGGCC	0	0
CCGGCG	0	0
CCGGCT	0	0
CCGGGA	0	0
CCGGGC	0	0
CCGGGG	0	0
CCGGGT	0	0
CCGGTA	0	0
CCGGTC	0	0
CCGGTG	0	0
CCGGTT	0	0
CCGTAA	0	0
CCGTAC	0	0
CCGTAG	0	0
CCGTAT	0	0
CCGTCA	0	0
CCGTCC	0	0
CCGTCG	0	0
CCGTCT	0	0
CCGTGA	0	0
CCGTGC	0	0
CCGTGG	0	0
CCGTGT	0	0
CCGTTA	0	0
CCGTTC	0	0
CCGTTG	0	0
CCGTTT	0	0
CCTAAA	0	0
CCTAAC	0	0
CCTAAG	0	0
CCTAAT	0	0
CCTACA	0	0
CCTACC	0	0
CCTACG	0	0
CCTACT	0	0
CCTAGC	0	0
CCTAGG	0	0
CCTAGT	0	0
CCTATA	0	0
CCTATC	0	0
CCTATG	0	0
CCTATT	0	0
CCTCAA	0	0
CCTCAC	0	0
CCTCAG	0	0
CCTCAT	0	0
CCTCCC	0	0
CCTCCG	0	0
CCTCGA	0	0
CCTCGC	0	0
CCTCGG	0	0
CCTCGT	0	0
CCTCTA	0	0
CCTCTC	0	0
CCTCTG	0	0
CCTGAA	0	0
CCTGAC	0	0
CCTGAG	0	0
CCTGAT	0	0
CCTGCC	0	0
CCTGCG	0	0
CCTGCT	0	0
CCTGGA	0	0
CCTGGC	0	0
CCTGGG	0	0
CCTGTA	0	0
CCTGTC	0	0
CCTTAA	0	0
CCTTAC	0	0
CCTTAG	0	0
CCTTAT	0	0
CCTTCA	0	0
CCTTCC	0	0
CCTTCG	0	0
CCTTCT	0	0
CCTTGA	0	0
CCTTGC	0	0
CCTTGG	0	0
CCTTGT	0	0
CCTTTA	0	0
CCTTTC	0	0
CCTTTG	0	0
CGAAAA	0	0
CGAAAC	0	0
CGAAAG	0	0
CGAAAT	0	0
CGAACA	0	0
CGAACC	0	0
CGAACG	0	0
CGAAGA	0	0
CGAAGC	0	0
CGAAGG	0	0
CGAATA	0	0
CGAATC	0	0
CGAATG	0	0
CGAATT	0	0
CGACAA	0	0
CGACAC	0	0
CGACAG	0	0
CGACAT	0	0
CGACCA	0	0
CGACCC	0	0
CGACCG	0	0
CGACCT	0	0
CGACGA	0	0
CGACGC	0	0
CGACGG	0	0
CGACTA	0	0
CGACTC	0	0
CGACTG	0	0
CGACTT	0	0
CGAGAA	0	0
CGAGAC	0	0
CGAGAG	0	0
CGAGAT	0	0
CGAGCA	0	0
CGAGCC	0	0
CGAGCG	0	0
CGAGCT	0	0
CGAGGA	0	0
CGAGGC	0	0
CGAGGG	0	0
CGAGGT	0	0
CGAGTA	0	0
CGAGTC	0	0
CGAGTG	0	0
CGAGTT	0	0
CGATAA	0	0
CGATAC	0	0
CGATCA	0	0
CGATCC	0	0
CGATCG	0	0
CGATCT	0	0
CGATGA	0	0
CGATGC	0	0
CGATGG	0	0
CGATGT	0	0
CGATTA	0	0
CGATTC	0	0
CGATTG	0	0
CGATTT	0	0
CGCAAA	0	0
CGCAAC	0	0
CGCAAG	0	0
CGCAAT	0	0
CGCACA	0	0
CGCACC	0	0
CGCACG	0	0
CGCACT	0	0
CGCAGA	0	0
CGCAGC	0	0
CGCAGG	0	0
CGCAGT	0	0
CGCATA	0	0
CGCATC	0	0
CGCATG	0	0
CGCATT	0	0
CGCCAA	0	0
CGCCAC	0	0
CGCCAG	0	0
CGCCAT	0	0
CGCCCA	0	0
CGCCCC	0	0
CGCCCG	0	0
CGCCGA	0	0
CGCCGC	0	0
CGCCGG	0	0
CGCCGT	0	0
CGCCTC	0	0
CGCCTG	0	0
CGCCTT	0	0
CGCGAA	0	0
CGCGAC	0	0
CGCGAG	0	0
CGCGAT	0	0
CGCGCA	0	0
CGCGCC	0	0
CGCGCG	0	0
CGCGGA	0	0
CGCGGC	0	0
CGCGGG	0	0
CGCGGT	0	0
CGCGTA	0	0
CGCGTC	0	0
CGCGTG	0	0
CGCGTT	0	0
CGCTAA	0	0
CGCTAC	0	0
CGCTAG	0	0
CGCTAT	0	0
CGCTCA	0	0
CGCTCC	0	0
CGCTCG	0	0
CGCTCT	0	0
CGCTGA	0	0
CGCTGC	0	0
CGCTGG	0	0
CGCTGT	0	0
CGCTTA	0	0
CGCTTC	0	0
CGCTTG	0	0
CGCTTT	0	0
CGGAAA	0	0
CGGAAC	0	0
CGGAAG	0	0
CGGAAT	0	0
CGGACA	0	0
CGGACC	0	0
CGGACG	0	0
CGGACT	0	0
CGGAGA	0	0
CGGAGC	0	0
CGGAGG	0	0
CGGAGT	0	0
CGGATA	0	0
CGGATC	0	0
CGGATG	0	0
CGGATT	0	0
CGGCAA	0	0
CGGCAC	0	0
CGGCAG	0	0
CGGCAT	0	0
CGGCCA	0	0
CGGCCC	0	0
CGGCCG	0	0
CGGCCT	0	0
CGGCGA	0	0
CGGCGC	0	0
CGGCGG	0	0
CGGCGT	0	0
CGGCTA	0	0
CGGCTC	0	0
CGGCTG	0	0
CGGCTT	0	0
CGGGAA	0	0
CGGGAC	0	0
CGGGAG	0	0
CGGGAT	0	0
CGGGCA	0	0
CGGGCC	0	0
CGGGCG	0	0
CGGGCT	0	0
CGGGGA	0	0
CGGGGC	0	0
CGGGGG	0	0
CGGGGT	0	0
CGGGTA	0	0
CGGGTC	0	0
CGGGTG	0	0
CGGGTT	0	0
CGGTAA	0	0
CGGTAC	0	0
CGGTAG	0	0
CGGTAT	0	0
CGGTCA	0	0
CGGTCC	0	0
CGGTCG	0	0
CGGTCT	0	0
CGGTGA	0	0
CGGTGC	0	0
CGGTGG	0	0
CGGTGT	0	0
CGGTTA	0	0
CGGTTC	0	0
CGGTTG	0	0
[truncated: 2,098 more rows]

## Sheet: Table S6
Table S6 Occurrences of each "xxxxxx▼xx" 8-mer in stitched read (uniquely mapped reads only)
8-mer	Count	Porportion
GTACGTAG	11	0.0122494
GTACGTAT	9	0.0100223
TCTTCTCA	9	0.0100223
GTACGTAA	8	0.00890869
GGACGTAA	7	0.0077951
GTACGTCA	7	0.0077951
GTACGTCT	7	0.0077951
ACACCAAA	6	0.00668151
ATGGATGG	6	0.00668151
GGACGTTG	6	0.00668151
GTACGTGA	6	0.00668151
TCTACCAG	6	0.00668151
AAGGTTCA	5	0.00556793
CTCCCTTA	5	0.00556793
CTTGGTTG	5	0.00556793
TTCTAATA	5	0.00556793
ACAAGAGA	4	0.00445434
ACTCATCC	4	0.00445434
ATCAGTTC	4	0.00445434
CACATATA	4	0.00445434
CATTATTA	4	0.00445434
CTGGGACA	4	0.00445434
GTACGTGT	4	0.00445434
TAGAAAAG	4	0.00445434
TCATATCA	4	0.00445434
TCATATGT	4	0.00445434
TTAATAAA	4	0.00445434
TTCAGTGC	4	0.00445434
AAACGTAA	3	0.00334076
AAGGTCCA	3	0.00334076
AATGGTAG	3	0.00334076
ACACGAGT	3	0.00334076
ACAGTCTG	3	0.00334076
ACCAAGAA	3	0.00334076
ACGTGCTA	3	0.00334076
AGATGTCC	3	0.00334076
AGTAGTAC	3	0.00334076
ATAAAAGG	3	0.00334076
ATAAACTC	3	0.00334076
ATAAATAT	3	0.00334076
ATACCCCA	3	0.00334076
ATATAATA	3	0.00334076
ATATCTAG	3	0.00334076
ATATTGAT	3	0.00334076
ATTACGAA	3	0.00334076
CAAGTAGA	3	0.00334076
CACAGTAA	3	0.00334076
CAGATGCA	3	0.00334076
CATAGTCG	3	0.00334076
CATTAAAT	3	0.00334076
CCATAACA	3	0.00334076
CCTCCACA	3	0.00334076
CCTGTTGA	3	0.00334076
GAGGGTGA	3	0.00334076
GAGTCTCG	3	0.00334076
GCTATTAT	3	0.00334076
GGAAAGGG	3	0.00334076
GGACGTCG	3	0.00334076
GGGTGTAG	3	0.00334076
GGTACCGT	3	0.00334076
GTACGTTG	3	0.00334076
GTACGTTT	3	0.00334076
GTGAGAAG	3	0.00334076
GTGCCTAG	3	0.00334076
GTTAGATT	3	0.00334076
GTTTCTAG	3	0.00334076
GTTTGTCA	3	0.00334076
TAAGCAAG	3	0.00334076
TACTTTAG	3	0.00334076
TCAATTAG	3	0.00334076
TCACGTGC	3	0.00334076
TCATAGCT	3	0.00334076
TCCATTCG	3	0.00334076
TCGATATG	3	0.00334076
TCTTGTAC	3	0.00334076
TCTTTGTA	3	0.00334076
TGCACTAA	3	0.00334076
TGCATTTG	3	0.00334076
TTCTTGTG	3	0.00334076
TTGCGTAG	3	0.00334076
TTGTGCCA	3	0.00334076
TTTTATAG	3	0.00334076
AAAAGTGC	2	0.00222717
AAACGTCA	2	0.00222717
AAACTTGA	2	0.00222717
AAATATGC	2	0.00222717
AACGATCT	2	0.00222717
AATAGTAG	2	0.00222717
AATGGTTG	2	0.00222717
AATTTGCA	2	0.00222717
ACCAATAT	2	0.00222717
ACCCCACT	2	0.00222717
ACCGTACG	2	0.00222717
ACGACGAT	2	0.00222717
ACGCACCG	2	0.00222717
ACTTAACG	2	0.00222717
ACTTTACC	2	0.00222717
AGAGCTCA	2	0.00222717
AGAGGTCC	2	0.00222717
AGATGACA	2	0.00222717
AGGCTTCG	2	0.00222717
AGGTATTA	2	0.00222717
AGTAATAT	2	0.00222717
ATAACCCA	2	0.00222717
ATAACTCA	2	0.00222717
ATAAGCTA	2	0.00222717
ATACTTGG	2	0.00222717
ATAGGAGA	2	0.00222717
ATAGGTAA	2	0.00222717
ATATATAT	2	0.00222717
ATATATCT	2	0.00222717
ATGAAAAT	2	0.00222717
ATGTAGCT	2	0.00222717
ATTAATCA	2	0.00222717
ATTAGCAT	2	0.00222717
ATTCACTT	2	0.00222717
ATTGGGTG	2	0.00222717
CAAAGACT	2	0.00222717
CAAGGCCA	2	0.00222717
CAATAACA	2	0.00222717
CACTAACC	2	0.00222717
CAGAATTC	2	0.00222717
CATAGGTG	2	0.00222717
CATCACCA	2	0.00222717
CATCGCAA	2	0.00222717
CCAACTGA	2	0.00222717
CCAAGTAC	2	0.00222717
CCAGGATT	2	0.00222717
CCATCCGA	2	0.00222717
CCCTAATA	2	0.00222717
CCCTATCA	2	0.00222717
CCTAGAAT	2	0.00222717
CCTCTTAG	2	0.00222717
CCTGCACT	2	0.00222717
CCTTTTGG	2	0.00222717
CGAACTCA	2	0.00222717
CGTCCCAT	2	0.00222717
CGTCCCTA	2	0.00222717
CGTCGGTT	2	0.00222717
CGTTCTGA	2	0.00222717
CTAATAAA	2	0.00222717
CTACCGCT	2	0.00222717
CTCATACA	2	0.00222717
CTCATCCA	2	0.00222717
CTCCATCA	2	0.00222717
CTCTATCG	2	0.00222717
CTCTGCCT	2	0.00222717
CTTATTCC	2	0.00222717
CTTCGCAG	2	0.00222717
CTTGATAG	2	0.00222717
CTTGGCGA	2	0.00222717
CTTGTTTA	2	0.00222717
GAAATTCG	2	0.00222717
GAACTTTC	2	0.00222717
GACCGTTG	2	0.00222717
GAGATAAG	2	0.00222717
GAGGAATA	2	0.00222717
GATAGCAA	2	0.00222717
GATATGAA	2	0.00222717
GCACGTGT	2	0.00222717
GCCACCCA	2	0.00222717
GCGCTACA	2	0.00222717
GGAAGTCA	2	0.00222717
GGACGTAT	2	0.00222717
GGACGTGA	2	0.00222717
GGACGTGG	2	0.00222717
GGACGTTA	2	0.00222717
GGACGTTT	2	0.00222717
GGCAGTAT	2	0.00222717
GGGCTATA	2	0.00222717
GGGTTACA	2	0.00222717
GGTAGTGG	2	0.00222717
GGTATGAT	2	0.00222717
GGTCGTTC	2	0.00222717
GGTTCTTT	2	0.00222717
GTACGTCC	2	0.00222717
GTACGTGG	2	0.00222717
GTCGCCAA	2	0.00222717
GTGCTACT	2	0.00222717
GTTACTCT	2	0.00222717
GTTTTACC	2	0.00222717
TAAAGAGT	2	0.00222717
TAAGCTAG	2	0.00222717
TAATATCT	2	0.00222717
TACCAAAG	2	0.00222717
TACTATAG	2	0.00222717
TAGATTTG	2	0.00222717
TAGCATGG	2	0.00222717
TAGGTAAA	2	0.00222717
TATAGTAG	2	0.00222717
TATATACA	2	0.00222717
TATCTCCG	2	0.00222717
TATGTACA	2	0.00222717
TCATATCT	2	0.00222717
TCCAGTAG	2	0.00222717
TCCATAGG	2	0.00222717
TCGTGTAC	2	0.00222717
TCTACTGA	2	0.00222717
TCTGACCG	2	0.00222717
TCTGATAG	2	0.00222717
TCTTGCCA	2	0.00222717
TGACGTTC	2	0.00222717
TGCAATTC	2	0.00222717
TGCCATCA	2	0.00222717
TGGCTCCT	2	0.00222717
TGGGTTAA	2	0.00222717
TGGTGTCT	2	0.00222717
TGTTAAGA	2	0.00222717
TTAAGCAG	2	0.00222717
TTAGAAAT	2	0.00222717
TTCTATAT	2	0.00222717
TTGATAAA	2	0.00222717
TTGCCCGT	2	0.00222717
TTGCCTTA	2	0.00222717
TTGGTTAA	2	0.00222717
TTTATACG	2	0.00222717
TTTTATTG	2	0.00222717
TTTTGCTG	2	0.00222717
AAAAAAAT	1	0.00111359
AAACACCC	1	0.00111359
AAACCAGA	1	0.00111359
AAATTTAA	1	0.00111359
AAATTTAT	1	0.00111359
AACAATAA	1	0.00111359
AACAATCG	1	0.00111359
AACATTTT	1	0.00111359
AACTCCAG	1	0.00111359
AACTTTCT	1	0.00111359
AAGACACC	1	0.00111359
AAGCGAAA	1	0.00111359
AAGTAGAA	1	0.00111359
AATACCAA	1	0.00111359
AATCTCCT	1	0.00111359
AATGATGG	1	0.00111359
AATGCACT	1	0.00111359
AATGCTAG	1	0.00111359
AATTACCA	1	0.00111359
AATTCACT	1	0.00111359
AATTCAGA	1	0.00111359
AATTCTCG	1	0.00111359
ACACAGAG	1	0.00111359
ACAGCCCA	1	0.00111359
ACAGTTTG	1	0.00111359
ACATACCA	1	0.00111359
ACATGGTT	1	0.00111359
ACATTTTG	1	0.00111359
ACCAAGAT	1	0.00111359
ACCCGGCA	1	0.00111359
ACCGCCCA	1	0.00111359
ACGGGTAC	1	0.00111359
ACGTACCA	1	0.00111359
ACGTTAAT	1	0.00111359
ACGTTCAA	1	0.00111359
ACTAAGAG	1	0.00111359
ACTCATTG	1	0.00111359
ACTGCACC	1	0.00111359
ACTTGTAT	1	0.00111359
AGAAGTCA	1	0.00111359
AGAATCAG	1	0.00111359
AGACCCTG	1	0.00111359
AGACGTAC	1	0.00111359
AGACTCCT	1	0.00111359
AGCACCCA	1	0.00111359
AGCTATCT	1	0.00111359
AGCTTGCA	1	0.00111359
AGGAAGTA	1	0.00111359
AGGCCATT	1	0.00111359
AGGCTCCG	1	0.00111359
AGGGAAGA	1	0.00111359
AGGTGGAT	1	0.00111359
ATAAGTCC	1	0.00111359
ATAATGCA	1	0.00111359
ATACGTTG	1	0.00111359
ATAGGTAC	1	0.00111359
ATAGGTAG	1	0.00111359
ATATAATC	1	0.00111359
ATATATTT	1	0.00111359
ATATCTCG	1	0.00111359
ATATTCGG	1	0.00111359
ATCAAGGG	1	0.00111359
ATCACCAC	1	0.00111359
ATCAGTAT	1	0.00111359
ATCCTACA	1	0.00111359
ATCGCAAT	1	0.00111359
ATCGGTAC	1	0.00111359
ATCTACGA	1	0.00111359
ATCTGTAA	1	0.00111359
ATCTTAAT	1	0.00111359
ATCTTGCT	1	0.00111359
ATGAAGCT	1	0.00111359
ATGAGACA	1	0.00111359
ATGAGTCT	1	0.00111359
ATGATATA	1	0.00111359
ATGATGAT	1	0.00111359
ATGATGGG	1	0.00111359
ATTAATTA	1	0.00111359
ATTACCAG	1	0.00111359
ATTAGAAA	1	0.00111359
ATTATATA	1	0.00111359
ATTCCCCA	1	0.00111359
ATTCTCAT	1	0.00111359
ATTTAAGC	1	0.00111359
ATTTCTTC	1	0.00111359
CAAACCAG	1	0.00111359
CAACACCT	1	0.00111359
CAACCTGA	1	0.00111359
CAAGATGT	1	0.00111359
CAAGTTAA	1	0.00111359
CACTACGA	1	0.00111359
CACTCCCC	1	0.00111359
CAGAACCA	1	0.00111359
CAGAGGTT	1	0.00111359
CAGGCTCG	1	0.00111359
CATAATCA	1	0.00111359
CATATCGT	1	0.00111359
CATATTTG	1	0.00111359
CATCTTCA	1	0.00111359
CATGCAAA	1	0.00111359
CATTACAT	1	0.00111359
CCAAGATA	1	0.00111359
CCAAGTAA	1	0.00111359
CCAGTGCA	1	0.00111359
CCCCATCG	1	0.00111359
CCCCATCT	1	0.00111359
CCGAGTCT	1	0.00111359
CCGCTACC	1	0.00111359
CCGGATGC	1	0.00111359
CCTCCTAT	1	0.00111359
CCTGGTTG	1	0.00111359
CCTGTGAT	1	0.00111359
CGAAGTAG	1	0.00111359
CGACGTTG	1	0.00111359
CGACGTTT	1	0.00111359
CGATAGGA	1	0.00111359
CGATATAG	1	0.00111359
CGCCCTCA	1	0.00111359
CGCCTATC	1	0.00111359
CGCGCTAA	1	0.00111359
CTAAATCT	1	0.00111359
CTAAGGCT	1	0.00111359
CTACGTCA	1	0.00111359
CTATAGGG	1	0.00111359
CTATATCC	1	0.00111359
CTATGGTA	1	0.00111359
CTCAATCT	1	0.00111359
CTCCTCCG	1	0.00111359
CTCTACCA	1	0.00111359
CTCTCGTG	1	0.00111359
CTCTGCCA	1	0.00111359
CTCTGCCG	1	0.00111359
CTCTGGTA	1	0.00111359
CTGACGAA	1	0.00111359
CTGAGTCA	1	0.00111359
CTGCGGAG	1	0.00111359
CTGCTCCC	1	0.00111359
CTGGGGCA	1	0.00111359
CTGTACCC	1	0.00111359
CTTCACCC	1	0.00111359
CTTCATTA	1	0.00111359
CTTCGTTG	1	0.00111359
CTTCTCAG	1	0.00111359
CTTGTGGG	1	0.00111359
CTTTAGAG	1	0.00111359
CTTTGTAA	1	0.00111359
CTTTGTCA	1	0.00111359
CTTTTTTC	1	0.00111359
GAAAACCA	1	0.00111359
GAAAATGA	1	0.00111359
GAACGTAA	1	0.00111359
GAACGTGA	1	0.00111359
GAAGCAAT	1	0.00111359
GAAGCTGA	1	0.00111359
GAAGCTTT	1	0.00111359
GAAGGCCC	1	0.00111359
GAAGTTCT	1	0.00111359
GAATCCCA	1	0.00111359
GACGTTTG	1	0.00111359
GAGAAACT	1	0.00111359
GAGAATAG	1	0.00111359
GAGATGGT	1	0.00111359
GAGGTTGA	1	0.00111359
GATAATAG	1	0.00111359
GATAATCT	1	0.00111359
GATCGTGT	1	0.00111359
GATTAAGT	1	0.00111359
GATTTGGC	1	0.00111359
GCAGCGTA	1	0.00111359
GCATGTAT	1	0.00111359
GCCATTGA	1	0.00111359
GCCCATAA	1	0.00111359
GCCCCCCC	1	0.00111359
GCTCATCT	1	0.00111359
GCTCTATG	1	0.00111359
GCTGATTA	1	0.00111359
GCTTATAA	1	0.00111359
GGAAATAA	1	0.00111359
GGAACCCA	1	0.00111359
GGACCACA	1	0.00111359
GGACGTAG	1	0.00111359
GGACGTCT	1	0.00111359
GGACGTGT	1	0.00111359
GGAGGGAA	1	0.00111359
GGATAAAT	1	0.00111359
GGCTTTTT	1	0.00111359
GGGCATTG	1	0.00111359
GGTAAACC	1	0.00111359
GGTAATCT	1	0.00111359
GGTAGTAC	1	0.00111359
GGTTTTAG	1	0.00111359
GTACGCAG	1	0.00111359
GTACGTAC	1	0.00111359
GTACGTTA	1	0.00111359
GTACGTTC	1	0.00111359
GTAGAAGG	1	0.00111359
GTAGTGCT	1	0.00111359
GTATACTT	1	0.00111359
GTATCCAG	1	0.00111359
GTATCTCC	1	0.00111359
GTCAAGCA	1	0.00111359
GTCATACA	1	0.00111359
GTGAAACG	1	0.00111359
GTGAAGTG	1	0.00111359
GTGATAAA	1	0.00111359
GTGATAAG	1	0.00111359
GTGGCCCA	1	0.00111359
GTTCTTCC	1	0.00111359
GTTGACTA	1	0.00111359
GTTTATCG	1	0.00111359
GTTTTAAG	1	0.00111359
TAAAGTAT	1	0.00111359
TAACAATT	1	0.00111359
TAATATTA	1	0.00111359
TAATGTCG	1	0.00111359
TAATTCCT	1	0.00111359
TACAGCCA	1	0.00111359
TACAGTTC	1	0.00111359
TACGGTCT	1	0.00111359
TACTGTCC	1	0.00111359
TAGACTGC	1	0.00111359
TAGCAATG	1	0.00111359
TAGCGTCG	1	0.00111359
TAGCTTCA	1	0.00111359
TAGTTCTG	1	0.00111359
TATACTAG	1	0.00111359
TATAGGCA	1	0.00111359
TATAGTTG	1	0.00111359
TATATTTT	1	0.00111359
TATCTTCG	1	0.00111359
TATGACCA	1	0.00111359
TATGGTAG	1	0.00111359
TATTATTA	1	0.00111359
TATTATTG	1	0.00111359
TATTCAGG	1	0.00111359
TATTGTGT	1	0.00111359
TATTTCCA	1	0.00111359
TCAAAGGC	1	0.00111359
TCAATCTG	1	0.00111359
TCACGCCT	1	0.00111359
TCATACCA	1	0.00111359
TCATATTG	1	0.00111359
TCATCCAA	1	0.00111359
TCATGTAC	1	0.00111359
TCATGTTG	1	0.00111359
TCCAGATA	1	0.00111359
TCCATCAT	1	0.00111359
TCCCATTC	1	0.00111359
TCCGGTGA	1	0.00111359
TCCTTCGT	1	0.00111359
TCCTTGCT	1	0.00111359
TCTAGATA	1	0.00111359
TCTCATTC	1	0.00111359
TCTGATCA	1	0.00111359
TCTTATCT	1	0.00111359
TCTTATTC	1	0.00111359
TGAAGTAC	1	0.00111359
TGACATGA	1	0.00111359
TGATTTCT	1	0.00111359
TGGACAAA	1	0.00111359
TGGACGGT	1	0.00111359
TGGCAATG	1	0.00111359
TGGTAAAA	1	0.00111359
TGGTCATG	1	0.00111359
TGGTGGTG	1	0.00111359
TGTACCCA	1	0.00111359
TGTAGTGG	1	0.00111359
TGTATACT	1	0.00111359
TGTCCCTG	1	0.00111359
TGTTATCC	1	0.00111359
TGTTATCT	1	0.00111359
TGTTCCAA	1	0.00111359
TGTTGCCA	1	0.00111359
TGTTTGCT	1	0.00111359
TTAACACG	1	0.00111359
TTAATCTT	1	0.00111359
TTATTATT	1	0.00111359
TTATTTCC	1	0.00111359
TTCACAGC	1	0.00111359
TTCAGGTA	1	0.00111359
TTCAGGTG	1	0.00111359
TTCATGGA	1	0.00111359
TTCCCACA	1	0.00111359
TTCTATCT	1	0.00111359
TTCTTTCA	1	0.00111359
TTCTTTCC	1	0.00111359
TTGATCCT	1	0.00111359
TTGATGAT	1	0.00111359
TTGCAACC	1	0.00111359
TTGCTTTG	1	0.00111359
TTGGGTAA	1	0.00111359
TTGGTCAA	1	0.00111359
TTGTCTTC	1	0.00111359
TTGTTCAG	1	0.00111359
TTTACTTG	1	0.00111359
TTTCATCA	1	0.00111359
TTTCATCC	1	0.00111359
TTTCCACA	1	0.00111359
TTTCCTCC	1	0.00111359
TTTCGTAA	1	0.00111359
TTTCTCCA	1	0.00111359
TTTCTGTC	1	0.00111359
TTTGAAAG	1	0.00111359
TTTGAGGT	1	0.00111359
TTTGGACT	1	0.00111359
TTTGGGGC	1	0.00111359
TTTTGGAT	1	0.00111359
TTTTTTTG	1	0.00111359
AAAAAAAA	0	0
AAAAAAAC	0	0
AAAAAAAG	0	0
AAAAAACA	0	0
AAAAAACC	0	0
AAAAAACG	0	0
AAAAAACT	0	0
AAAAAAGA	0	0
AAAAAAGC	0	0
AAAAAAGG	0	0
AAAAAAGT	0	0
AAAAAATA	0	0
AAAAAATC	0	0
AAAAAATG	0	0
AAAAAATT	0	0
AAAAACAA	0	0
AAAAACAC	0	0
AAAAACAG	0	0
AAAAACAT	0	0
AAAAACCA	0	0
AAAAACCC	0	0
AAAAACCG	0	0
AAAAACCT	0	0
AAAAACGA	0	0
AAAAACGC	0	0
AAAAACGG	0	0
AAAAACGT	0	0
AAAAACTA	0	0
AAAAACTC	0	0
AAAAACTG	0	0
AAAAACTT	0	0
AAAAAGAA	0	0
AAAAAGAC	0	0
AAAAAGAG	0	0
AAAAAGAT	0	0
AAAAAGCA	0	0
AAAAAGCC	0	0
AAAAAGCG	0	0
AAAAAGCT	0	0
AAAAAGGA	0	0
AAAAAGGC	0	0
AAAAAGGG	0	0
AAAAAGGT	0	0
AAAAAGTA	0	0
AAAAAGTC	0	0
AAAAAGTG	0	0
AAAAAGTT	0	0
AAAAATAA	0	0
AAAAATAC	0	0
AAAAATAG	0	0
AAAAATAT	0	0
AAAAATCA	0	0
AAAAATCC	0	0
AAAAATCG	0	0
AAAAATCT	0	0
AAAAATGA	0	0
AAAAATGC	0	0
AAAAATGG	0	0
AAAAATGT	0	0
AAAAATTA	0	0
AAAAATTC	0	0
AAAAATTG	0	0
AAAAATTT	0	0
AAAACAAA	0	0
AAAACAAC	0	0
AAAACAAG	0	0
AAAACAAT	0	0
AAAACACA	0	0
AAAACACC	0	0
AAAACACG	0	0
AAAACACT	0	0
AAAACAGA	0	0
AAAACAGC	0	0
AAAACAGG	0	0
AAAACAGT	0	0
AAAACATA	0	0
AAAACATC	0	0
AAAACATG	0	0
AAAACATT	0	0
AAAACCAA	0	0
AAAACCAC	0	0
AAAACCAG	0	0
AAAACCAT	0	0
AAAACCCA	0	0
AAAACCCC	0	0
AAAACCCG	0	0
AAAACCCT	0	0
AAAACCGA	0	0
AAAACCGC	0	0
AAAACCGG	0	0
AAAACCGT	0	0
AAAACCTA	0	0
AAAACCTC	0	0
AAAACCTG	0	0
AAAACCTT	0	0
AAAACGAA	0	0
AAAACGAC	0	0
AAAACGAG	0	0
AAAACGAT	0	0
AAAACGCA	0	0
AAAACGCC	0	0
AAAACGCG	0	0
AAAACGCT	0	0
AAAACGGA	0	0
AAAACGGC	0	0
AAAACGGG	0	0
AAAACGGT	0	0
AAAACGTA	0	0
AAAACGTC	0	0
AAAACGTG	0	0
AAAACGTT	0	0
AAAACTAA	0	0
AAAACTAC	0	0
AAAACTAG	0	0
AAAACTAT	0	0
AAAACTCA	0	0
AAAACTCC	0	0
AAAACTCG	0	0
AAAACTCT	0	0
AAAACTGA	0	0
AAAACTGC	0	0
AAAACTGG	0	0
AAAACTGT	0	0
AAAACTTA	0	0
AAAACTTC	0	0
AAAACTTG	0	0
AAAACTTT	0	0
AAAAGAAA	0	0
AAAAGAAC	0	0
AAAAGAAG	0	0
AAAAGAAT	0	0
AAAAGACA	0	0
AAAAGACC	0	0
AAAAGACG	0	0
AAAAGACT	0	0
AAAAGAGA	0	0
AAAAGAGC	0	0
AAAAGAGG	0	0
AAAAGAGT	0	0
AAAAGATA	0	0
AAAAGATC	0	0
AAAAGATG	0	0
AAAAGATT	0	0
AAAAGCAA	0	0
AAAAGCAC	0	0
AAAAGCAG	0	0
AAAAGCAT	0	0
AAAAGCCA	0	0
AAAAGCCC	0	0
AAAAGCCG	0	0
AAAAGCCT	0	0
AAAAGCGA	0	0
AAAAGCGC	0	0
AAAAGCGG	0	0
AAAAGCGT	0	0
AAAAGCTA	0	0
AAAAGCTC	0	0
AAAAGCTG	0	0
AAAAGCTT	0	0
AAAAGGAA	0	0
AAAAGGAC	0	0
AAAAGGAG	0	0
AAAAGGAT	0	0
AAAAGGCA	0	0
AAAAGGCC	0	0
AAAAGGCG	0	0
AAAAGGCT	0	0
AAAAGGGA	0	0
AAAAGGGC	0	0
AAAAGGGG	0	0
AAAAGGGT	0	0
AAAAGGTA	0	0
AAAAGGTC	0	0
AAAAGGTG	0	0
AAAAGGTT	0	0
AAAAGTAA	0	0
AAAAGTAC	0	0
AAAAGTAG	0	0
AAAAGTAT	0	0
AAAAGTCA	0	0
AAAAGTCC	0	0
AAAAGTCG	0	0
AAAAGTCT	0	0
AAAAGTGA	0	0
AAAAGTGG	0	0
AAAAGTGT	0	0
AAAAGTTA	0	0
AAAAGTTC	0	0
AAAAGTTG	0	0
AAAAGTTT	0	0
AAAATAAA	0	0
AAAATAAC	0	0
AAAATAAG	0	0
AAAATAAT	0	0
AAAATACA	0	0
AAAATACC	0	0
AAAATACG	0	0
AAAATACT	0	0
AAAATAGA	0	0
AAAATAGC	0	0
AAAATAGG	0	0
AAAATAGT	0	0
AAAATATA	0	0
AAAATATC	0	0
AAAATATG	0	0
AAAATATT	0	0
AAAATCAA	0	0
AAAATCAC	0	0
AAAATCAG	0	0
AAAATCAT	0	0
AAAATCCA	0	0
AAAATCCC	0	0
AAAATCCG	0	0
AAAATCCT	0	0
AAAATCGA	0	0
AAAATCGC	0	0
AAAATCGG	0	0
AAAATCGT	0	0
AAAATCTA	0	0
AAAATCTC	0	0
AAAATCTG	0	0
AAAATCTT	0	0
AAAATGAA	0	0
AAAATGAC	0	0
AAAATGAG	0	0
AAAATGAT	0	0
AAAATGCA	0	0
AAAATGCC	0	0
AAAATGCG	0	0
AAAATGCT	0	0
AAAATGGA	0	0
AAAATGGC	0	0
AAAATGGG	0	0
AAAATGGT	0	0
AAAATGTA	0	0
AAAATGTC	0	0
AAAATGTG	0	0
AAAATGTT	0	0
AAAATTAA	0	0
AAAATTAC	0	0
AAAATTAG	0	0
AAAATTAT	0	0
AAAATTCA	0	0
AAAATTCC	0	0
AAAATTCG	0	0
AAAATTCT	0	0
AAAATTGA	0	0
AAAATTGC	0	0
AAAATTGG	0	0
AAAATTGT	0	0
AAAATTTA	0	0
AAAATTTC	0	0
AAAATTTG	0	0
AAAATTTT	0	0
AAACAAAA	0	0
AAACAAAC	0	0
AAACAAAG	0	0
AAACAAAT	0	0
AAACAACA	0	0
AAACAACC	0	0
AAACAACG	0	0
AAACAACT	0	0
AAACAAGA	0	0
AAACAAGC	0	0
AAACAAGG	0	0
AAACAAGT	0	0
AAACAATA	0	0
AAACAATC	0	0
AAACAATG	0	0
AAACAATT	0	0
AAACACAA	0	0
AAACACAC	0	0
AAACACAG	0	0
AAACACAT	0	0
AAACACCA	0	0
AAACACCG	0	0
AAACACCT	0	0
AAACACGA	0	0
AAACACGC	0	0
AAACACGG	0	0
AAACACGT	0	0
AAACACTA	0	0
AAACACTC	0	0
AAACACTG	0	0
AAACACTT	0	0
AAACAGAA	0	0
AAACAGAC	0	0
AAACAGAG	0	0
AAACAGAT	0	0
AAACAGCA	0	0
AAACAGCC	0	0
AAACAGCG	0	0
AAACAGCT	0	0
AAACAGGA	0	0
AAACAGGC	0	0
AAACAGGG	0	0
AAACAGGT	0	0
AAACAGTA	0	0
AAACAGTC	0	0
AAACAGTG	0	0
AAACAGTT	0	0
AAACATAA	0	0
AAACATAC	0	0
AAACATAG	0	0
AAACATAT	0	0
AAACATCA	0	0
AAACATCC	0	0
AAACATCG	0	0
AAACATCT	0	0
AAACATGA	0	0
AAACATGC	0	0
AAACATGG	0	0
AAACATGT	0	0
AAACATTA	0	0
AAACATTC	0	0
AAACATTG	0	0
AAACATTT	0	0
AAACCAAA	0	0
AAACCAAC	0	0
AAACCAAG	0	0
AAACCAAT	0	0
AAACCACA	0	0
AAACCACC	0	0
AAACCACG	0	0
AAACCACT	0	0
AAACCAGC	0	0
AAACCAGG	0	0
AAACCAGT	0	0
AAACCATA	0	0
AAACCATC	0	0
AAACCATG	0	0
AAACCATT	0	0
AAACCCAA	0	0
AAACCCAC	0	0
AAACCCAG	0	0
AAACCCAT	0	0
AAACCCCA	0	0
AAACCCCC	0	0
AAACCCCG	0	0
AAACCCCT	0	0
AAACCCGA	0	0
AAACCCGC	0	0
AAACCCGG	0	0
AAACCCGT	0	0
AAACCCTA	0	0
AAACCCTC	0	0
AAACCCTG	0	0
AAACCCTT	0	0
AAACCGAA	0	0
AAACCGAC	0	0
AAACCGAG	0	0
AAACCGAT	0	0
AAACCGCA	0	0
AAACCGCC	0	0
AAACCGCG	0	0
AAACCGCT	0	0
AAACCGGA	0	0
AAACCGGC	0	0
AAACCGGG	0	0
AAACCGGT	0	0
AAACCGTA	0	0
AAACCGTC	0	0
AAACCGTG	0	0
AAACCGTT	0	0
AAACCTAA	0	0
AAACCTAC	0	0
AAACCTAG	0	0
AAACCTAT	0	0
AAACCTCA	0	0
AAACCTCC	0	0
AAACCTCG	0	0
AAACCTCT	0	0
AAACCTGA	0	0
AAACCTGC	0	0
AAACCTGG	0	0
AAACCTGT	0	0
AAACCTTA	0	0
AAACCTTC	0	0
AAACCTTG	0	0
AAACCTTT	0	0
AAACGAAA	0	0
AAACGAAC	0	0
AAACGAAG	0	0
AAACGAAT	0	0
AAACGACA	0	0
AAACGACC	0	0
AAACGACG	0	0
AAACGACT	0	0
AAACGAGA	0	0
AAACGAGC	0	0
AAACGAGG	0	0
AAACGAGT	0	0
AAACGATA	0	0
AAACGATC	0	0
AAACGATG	0	0
AAACGATT	0	0
AAACGCAA	0	0
AAACGCAC	0	0
AAACGCAG	0	0
AAACGCAT	0	0
AAACGCCA	0	0
AAACGCCC	0	0
AAACGCCG	0	0
AAACGCCT	0	0
AAACGCGA	0	0
AAACGCGC	0	0
AAACGCGG	0	0
AAACGCGT	0	0
AAACGCTA	0	0
AAACGCTC	0	0
AAACGCTG	0	0
AAACGCTT	0	0
AAACGGAA	0	0
AAACGGAC	0	0
AAACGGAG	0	0
AAACGGAT	0	0
AAACGGCA	0	0
AAACGGCC	0	0
AAACGGCG	0	0
AAACGGCT	0	0
AAACGGGA	0	0
AAACGGGC	0	0
AAACGGGG	0	0
AAACGGGT	0	0
AAACGGTA	0	0
AAACGGTC	0	0
AAACGGTG	0	0
AAACGGTT	0	0
AAACGTAC	0	0
AAACGTAG	0	0
AAACGTAT	0	0
AAACGTCC	0	0
AAACGTCG	0	0
AAACGTCT	0	0
AAACGTGA	0	0
AAACGTGC	0	0
AAACGTGG	0	0
AAACGTGT	0	0
AAACGTTA	0	0
AAACGTTC	0	0
AAACGTTG	0	0
AAACGTTT	0	0
AAACTAAA	0	0
AAACTAAC	0	0
AAACTAAG	0	0
AAACTAAT	0	0
AAACTACA	0	0
AAACTACC	0	0
AAACTACG	0	0
AAACTACT	0	0
AAACTAGA	0	0
AAACTAGC	0	0
AAACTAGG	0	0
AAACTAGT	0	0
AAACTATA	0	0
AAACTATC	0	0
AAACTATG	0	0
AAACTATT	0	0
AAACTCAA	0	0
AAACTCAC	0	0
AAACTCAG	0	0
AAACTCAT	0	0
AAACTCCA	0	0
AAACTCCC	0	0
AAACTCCG	0	0
AAACTCCT	0	0
AAACTCGA	0	0
AAACTCGC	0	0
AAACTCGG	0	0
AAACTCGT	0	0
AAACTCTA	0	0
AAACTCTC	0	0
AAACTCTG	0	0
AAACTCTT	0	0
AAACTGAA	0	0
AAACTGAC	0	0
AAACTGAG	0	0
AAACTGAT	0	0
AAACTGCA	0	0
AAACTGCC	0	0
AAACTGCG	0	0
AAACTGCT	0	0
AAACTGGA	0	0
AAACTGGC	0	0
AAACTGGG	0	0
AAACTGGT	0	0
AAACTGTA	0	0
AAACTGTC	0	0
AAACTGTG	0	0
AAACTGTT	0	0
AAACTTAA	0	0
AAACTTAC	0	0
AAACTTAG	0	0
AAACTTAT	0	0
AAACTTCA	0	0
AAACTTCC	0	0
AAACTTCG	0	0
AAACTTCT	0	0
AAACTTGC	0	0
AAACTTGG	0	0
AAACTTGT	0	0
AAACTTTA	0	0
AAACTTTC	0	0
AAACTTTG	0	0
AAACTTTT	0	0
AAAGAAAA	0	0
AAAGAAAC	0	0
AAAGAAAG	0	0
AAAGAAAT	0	0
AAAGAACA	0	0
AAAGAACC	0	0
AAAGAACG	0	0
AAAGAACT	0	0
AAAGAAGA	0	0
AAAGAAGC	0	0
AAAGAAGG	0	0
AAAGAAGT	0	0
AAAGAATA	0	0
AAAGAATC	0	0
AAAGAATG	0	0
AAAGAATT	0	0
AAAGACAA	0	0
AAAGACAC	0	0
AAAGACAG	0	0
AAAGACAT	0	0
AAAGACCA	0	0
AAAGACCC	0	0
AAAGACCG	0	0
AAAGACCT	0	0
AAAGACGA	0	0
AAAGACGC	0	0
AAAGACGG	0	0
AAAGACGT	0	0
AAAGACTA	0	0
AAAGACTC	0	0
AAAGACTG	0	0
AAAGACTT	0	0
AAAGAGAA	0	0
AAAGAGAC	0	0
AAAGAGAG	0	0
AAAGAGAT	0	0
AAAGAGCA	0	0
AAAGAGCC	0	0
AAAGAGCG	0	0
AAAGAGCT	0	0
AAAGAGGA	0	0
AAAGAGGC	0	0
AAAGAGGG	0	0
AAAGAGGT	0	0
AAAGAGTA	0	0
AAAGAGTC	0	0
AAAGAGTG	0	0
AAAGAGTT	0	0
AAAGATAA	0	0
AAAGATAC	0	0
AAAGATAG	0	0
AAAGATAT	0	0
AAAGATCA	0	0
AAAGATCC	0	0
AAAGATCG	0	0
AAAGATCT	0	0
AAAGATGA	0	0
AAAGATGC	0	0
AAAGATGG	0	0
AAAGATGT	0	0
AAAGATTA	0	0
AAAGATTC	0	0
AAAGATTG	0	0
AAAGATTT	0	0
AAAGCAAA	0	0
AAAGCAAC	0	0
AAAGCAAG	0	0
AAAGCAAT	0	0
AAAGCACA	0	0
AAAGCACC	0	0
AAAGCACG	0	0
AAAGCACT	0	0
AAAGCAGA	0	0
AAAGCAGC	0	0
AAAGCAGG	0	0
AAAGCAGT	0	0
AAAGCATA	0	0
AAAGCATC	0	0
AAAGCATG	0	0
AAAGCATT	0	0
AAAGCCAA	0	0
AAAGCCAC	0	0
AAAGCCAG	0	0
AAAGCCAT	0	0
AAAGCCCA	0	0
AAAGCCCC	0	0
AAAGCCCG	0	0
AAAGCCCT	0	0
AAAGCCGA	0	0
AAAGCCGC	0	0
AAAGCCGG	0	0
AAAGCCGT	0	0
AAAGCCTA	0	0
AAAGCCTC	0	0
AAAGCCTG	0	0
AAAGCCTT	0	0
AAAGCGAA	0	0
AAAGCGAC	0	0
AAAGCGAG	0	0
AAAGCGAT	0	0
AAAGCGCA	0	0
AAAGCGCC	0	0
AAAGCGCG	0	0
AAAGCGCT	0	0
AAAGCGGA	0	0
AAAGCGGC	0	0
AAAGCGGG	0	0
AAAGCGGT	0	0
AAAGCGTA	0	0
AAAGCGTC	0	0
AAAGCGTG	0	0
AAAGCGTT	0	0
AAAGCTAA	0	0
AAAGCTAC	0	0
AAAGCTAG	0	0
AAAGCTAT	0	0
AAAGCTCA	0	0
AAAGCTCC	0	0
AAAGCTCG	0	0
AAAGCTCT	0	0
AAAGCTGA	0	0
AAAGCTGC	0	0
AAAGCTGG	0	0
AAAGCTGT	0	0
AAAGCTTA	0	0
AAAGCTTC	0	0
AAAGCTTG	0	0
AAAGCTTT	0	0
AAAGGAAA	0	0
AAAGGAAC	0	0
AAAGGAAG	0	0
AAAGGAAT	0	0
AAAGGACA	0	0
AAAGGACC	0	0
AAAGGACG	0	0
AAAGGACT	0	0
AAAGGAGA	0	0
AAAGGAGC	0	0
AAAGGAGG	0	0
AAAGGAGT	0	0
AAAGGATA	0	0
AAAGGATC	0	0
AAAGGATG	0	0
AAAGGATT	0	0
AAAGGCAA	0	0
AAAGGCAC	0	0
AAAGGCAG	0	0
AAAGGCAT	0	0
AAAGGCCA	0	0
AAAGGCCC	0	0
AAAGGCCG	0	0
AAAGGCCT	0	0
AAAGGCGA	0	0
AAAGGCGC	0	0
AAAGGCGG	0	0
AAAGGCGT	0	0
AAAGGCTA	0	0
AAAGGCTC	0	0
AAAGGCTG	0	0
AAAGGCTT	0	0
AAAGGGAA	0	0
AAAGGGAC	0	0
AAAGGGAG	0	0
AAAGGGAT	0	0
AAAGGGCA	0	0
AAAGGGCC	0	0
AAAGGGCG	0	0
AAAGGGCT	0	0
AAAGGGGA	0	0
AAAGGGGC	0	0
AAAGGGGG	0	0
AAAGGGGT	0	0
AAAGGGTA	0	0
AAAGGGTC	0	0
AAAGGGTG	0	0
AAAGGGTT	0	0
AAAGGTAA	0	0
AAAGGTAC	0	0
AAAGGTAG	0	0
AAAGGTAT	0	0
AAAGGTCA	0	0
AAAGGTCC	0	0
AAAGGTCG	0	0
AAAGGTCT	0	0
AAAGGTGA	0	0
AAAGGTGC	0	0
AAAGGTGG	0	0
AAAGGTGT	0	0
AAAGGTTA	0	0
AAAGGTTC	0	0
AAAGGTTG	0	0
AAAGGTTT	0	0
AAAGTAAA	0	0
AAAGTAAC	0	0
AAAGTAAG	0	0
AAAGTAAT	0	0
AAAGTACA	0	0
AAAGTACC	0	0
AAAGTACG	0	0
AAAGTACT	0	0
AAAGTAGA	0	0
AAAGTAGC	0	0
AAAGTAGG	0	0
AAAGTAGT	0	0
AAAGTATA	0	0
AAAGTATC	0	0
AAAGTATG	0	0
AAAGTATT	0	0
AAAGTCAA	0	0
AAAGTCAC	0	0
AAAGTCAG	0	0
AAAGTCAT	0	0
AAAGTCCA	0	0
AAAGTCCC	0	0
AAAGTCCG	0	0
AAAGTCCT	0	0
AAAGTCGA	0	0
AAAGTCGC	0	0
AAAGTCGG	0	0
AAAGTCGT	0	0
AAAGTCTA	0	0
AAAGTCTC	0	0
AAAGTCTG	0	0
AAAGTCTT	0	0
AAAGTGAA	0	0
AAAGTGAC	0	0
AAAGTGAG	0	0
AAAGTGAT	0	0
AAAGTGCA	0	0
AAAGTGCC	0	0
AAAGTGCG	0	0
AAAGTGCT	0	0
AAAGTGGA	0	0
AAAGTGGC	0	0
AAAGTGGG	0	0
AAAGTGGT	0	0
AAAGTGTA	0	0
AAAGTGTC	0	0
AAAGTGTG	0	0
AAAGTGTT	0	0
AAAGTTAA	0	0
AAAGTTAC	0	0
AAAGTTAG	0	0
AAAGTTAT	0	0
AAAGTTCA	0	0
AAAGTTCC	0	0
AAAGTTCG	0	0
AAAGTTCT	0	0
AAAGTTGA	0	0
AAAGTTGC	0	0
AAAGTTGG	0	0
AAAGTTGT	0	0
AAAGTTTA	0	0
AAAGTTTC	0	0
AAAGTTTG	0	0
AAAGTTTT	0	0
AAATAAAA	0	0
AAATAAAC	0	0
AAATAAAG	0	0
AAATAAAT	0	0
AAATAACA	0	0
AAATAACC	0	0
AAATAACG	0	0
AAATAACT	0	0
AAATAAGA	0	0
AAATAAGC	0	0
AAATAAGG	0	0
AAATAAGT	0	0
AAATAATA	0	0
AAATAATC	0	0
AAATAATG	0	0
AAATAATT	0	0
AAATACAA	0	0
AAATACAC	0	0
AAATACAG	0	0
AAATACAT	0	0
AAATACCA	0	0
AAATACCC	0	0
AAATACCG	0	0
AAATACCT	0	0
AAATACGA	0	0
AAATACGC	0	0
AAATACGG	0	0
AAATACGT	0	0
AAATACTA	0	0
AAATACTC	0	0
AAATACTG	0	0
AAATACTT	0	0
AAATAGAA	0	0
AAATAGAC	0	0
AAATAGAG	0	0
AAATAGAT	0	0
AAATAGCA	0	0
AAATAGCC	0	0
AAATAGCG	0	0
AAATAGCT	0	0
AAATAGGA	0	0
AAATAGGC	0	0
AAATAGGG	0	0
AAATAGGT	0	0
AAATAGTA	0	0
AAATAGTC	0	0
AAATAGTG	0	0
AAATAGTT	0	0
AAATATAA	0	0
AAATATAC	0	0
AAATATAG	0	0
AAATATAT	0	0
AAATATCA	0	0
AAATATCC	0	0
AAATATCG	0	0
AAATATCT	0	0
AAATATGA	0	0
AAATATGG	0	0
AAATATGT	0	0
AAATATTA	0	0
AAATATTC	0	0
AAATATTG	0	0
AAATATTT	0	0
AAATCAAA	0	0
AAATCAAC	0	0
AAATCAAG	0	0
AAATCAAT	0	0
AAATCACA	0	0
AAATCACC	0	0
AAATCACG	0	0
AAATCACT	0	0
AAATCAGA	0	0
AAATCAGC	0	0
AAATCAGG	0	0
AAATCAGT	0	0
AAATCATA	0	0
AAATCATC	0	0
AAATCATG	0	0
AAATCATT	0	0
AAATCCAA	0	0
AAATCCAC	0	0
AAATCCAG	0	0
AAATCCAT	0	0
AAATCCCA	0	0
AAATCCCC	0	0
AAATCCCG	0	0
AAATCCCT	0	0
AAATCCGA	0	0
AAATCCGC	0	0
AAATCCGG	0	0
AAATCCGT	0	0
AAATCCTA	0	0
AAATCCTC	0	0
AAATCCTG	0	0
AAATCCTT	0	0
AAATCGAA	0	0
AAATCGAC	0	0
AAATCGAG	0	0
AAATCGAT	0	0
AAATCGCA	0	0
AAATCGCC	0	0
AAATCGCG	0	0
AAATCGCT	0	0
AAATCGGA	0	0
AAATCGGC	0	0
AAATCGGG	0	0
AAATCGGT	0	0
AAATCGTA	0	0
AAATCGTC	0	0
AAATCGTG	0	0
AAATCGTT	0	0
AAATCTAA	0	0
AAATCTAC	0	0
AAATCTAG	0	0
AAATCTAT	0	0
AAATCTCA	0	0
AAATCTCC	0	0
AAATCTCG	0	0
AAATCTCT	0	0
AAATCTGA	0	0
AAATCTGC	0	0
AAATCTGG	0	0
AAATCTGT	0	0
AAATCTTA	0	0
AAATCTTC	0	0
AAATCTTG	0	0
AAATCTTT	0	0
AAATGAAA	0	0
AAATGAAC	0	0
AAATGAAG	0	0
AAATGAAT	0	0
AAATGACA	0	0
AAATGACC	0	0
AAATGACG	0	0
AAATGACT	0	0
AAATGAGA	0	0
AAATGAGC	0	0
AAATGAGG	0	0
AAATGAGT	0	0
AAATGATA	0	0
AAATGATC	0	0
AAATGATG	0	0
AAATGATT	0	0
AAATGCAA	0	0
AAATGCAC	0	0
AAATGCAG	0	0
AAATGCAT	0	0
AAATGCCA	0	0
AAATGCCC	0	0
AAATGCCG	0	0
AAATGCCT	0	0
AAATGCGA	0	0
AAATGCGC	0	0
AAATGCGG	0	0
AAATGCGT	0	0
AAATGCTA	0	0
AAATGCTC	0	0
AAATGCTG	0	0
AAATGCTT	0	0
AAATGGAA	0	0
AAATGGAC	0	0
AAATGGAG	0	0
AAATGGAT	0	0
AAATGGCA	0	0
AAATGGCC	0	0
AAATGGCG	0	0
AAATGGCT	0	0
AAATGGGA	0	0
AAATGGGC	0	0
AAATGGGG	0	0
AAATGGGT	0	0
AAATGGTA	0	0
AAATGGTC	0	0
AAATGGTG	0	0
AAATGGTT	0	0
AAATGTAA	0	0
AAATGTAC	0	0
AAATGTAG	0	0
AAATGTAT	0	0
AAATGTCA	0	0
AAATGTCC	0	0
AAATGTCG	0	0
AAATGTCT	0	0
AAATGTGA	0	0
AAATGTGC	0	0
AAATGTGG	0	0
AAATGTGT	0	0
AAATGTTA	0	0
AAATGTTC	0	0
AAATGTTG	0	0
AAATGTTT	0	0
AAATTAAA	0	0
AAATTAAC	0	0
AAATTAAG	0	0
AAATTAAT	0	0
AAATTACA	0	0
AAATTACC	0	0
AAATTACG	0	0
AAATTACT	0	0
AAATTAGA	0	0
AAATTAGC	0	0
AAATTAGG	0	0
AAATTAGT	0	0
AAATTATA	0	0
AAATTATC	0	0
AAATTATG	0	0
AAATTATT	0	0
AAATTCAA	0	0
AAATTCAC	0	0
AAATTCAG	0	0
AAATTCAT	0	0
AAATTCCA	0	0
AAATTCCC	0	0
AAATTCCG	0	0
AAATTCCT	0	0
AAATTCGA	0	0
AAATTCGC	0	0
AAATTCGG	0	0
AAATTCGT	0	0
AAATTCTA	0	0
AAATTCTC	0	0
AAATTCTG	0	0
AAATTCTT	0	0
AAATTGAA	0	0
AAATTGAC	0	0
AAATTGAG	0	0
AAATTGAT	0	0
AAATTGCA	0	0
AAATTGCC	0	0
AAATTGCG	0	0
AAATTGCT	0	0
AAATTGGA	0	0
AAATTGGC	0	0
AAATTGGG	0	0
AAATTGGT	0	0
AAATTGTA	0	0
AAATTGTC	0	0
AAATTGTG	0	0
AAATTGTT	0	0
AAATTTAC	0	0
AAATTTAG	0	0
AAATTTCA	0	0
AAATTTCC	0	0
AAATTTCG	0	0
AAATTTCT	0	0
AAATTTGA	0	0
AAATTTGC	0	0
AAATTTGG	0	0
AAATTTGT	0	0
AAATTTTA	0	0
AAATTTTC	0	0
AAATTTTG	0	0
AAATTTTT	0	0
AACAAAAA	0	0
AACAAAAC	0	0
AACAAAAG	0	0
AACAAAAT	0	0
AACAAACA	0	0
AACAAACC	0	0
AACAAACG	0	0
AACAAACT	0	0
AACAAAGA	0	0
AACAAAGC	0	0
AACAAAGG	0	0
AACAAAGT	0	0
AACAAATA	0	0
AACAAATC	0	0
AACAAATG	0	0
AACAAATT	0	0
AACAACAA	0	0
AACAACAC	0	0
AACAACAG	0	0
AACAACAT	0	0
AACAACCA	0	0
AACAACCC	0	0
AACAACCG	0	0
AACAACCT	0	0
AACAACGA	0	0
AACAACGC	0	0
AACAACGG	0	0
AACAACGT	0	0
AACAACTA	0	0
AACAACTC	0	0
AACAACTG	0	0
AACAACTT	0	0
AACAAGAA	0	0
AACAAGAC	0	0
AACAAGAG	0	0
AACAAGAT	0	0
AACAAGCA	0	0
AACAAGCC	0	0
AACAAGCG	0	0
AACAAGCT	0	0
AACAAGGA	0	0
AACAAGGC	0	0
AACAAGGG	0	0
AACAAGGT	0	0
AACAAGTA	0	0
AACAAGTC	0	0
AACAAGTG	0	0
AACAAGTT	0	0
AACAATAC	0	0
AACAATAG	0	0
AACAATAT	0	0
AACAATCA	0	0
AACAATCC	0	0
AACAATCT	0	0
AACAATGA	0	0
AACAATGC	0	0
AACAATGG	0	0
AACAATGT	0	0
AACAATTA	0	0
AACAATTC	0	0
AACAATTG	0	0
AACAATTT	0	0
AACACAAA	0	0
AACACAAC	0	0
AACACAAG	0	0
AACACAAT	0	0
AACACACA	0	0
AACACACC	0	0
AACACACG	0	0
AACACACT	0	0
AACACAGA	0	0
AACACAGC	0	0
AACACAGG	0	0
AACACAGT	0	0
AACACATA	0	0
AACACATC	0	0
AACACATG	0	0
AACACATT	0	0
AACACCAA	0	0
AACACCAC	0	0
AACACCAG	0	0
AACACCAT	0	0
AACACCCA	0	0
AACACCCC	0	0
AACACCCG	0	0
AACACCCT	0	0
AACACCGA	0	0
AACACCGC	0	0
AACACCGG	0	0
AACACCGT	0	0
AACACCTA	0	0
AACACCTC	0	0
AACACCTG	0	0
AACACCTT	0	0
AACACGAA	0	0
AACACGAC	0	0
AACACGAG	0	0
AACACGAT	0	0
AACACGCA	0	0
AACACGCC	0	0
AACACGCG	0	0
AACACGCT	0	0
AACACGGA	0	0
AACACGGC	0	0
AACACGGG	0	0
AACACGGT	0	0
AACACGTA	0	0
AACACGTC	0	0
AACACGTG	0	0
AACACGTT	0	0
AACACTAA	0	0
AACACTAC	0	0
AACACTAG	0	0
AACACTAT	0	0
AACACTCA	0	0
AACACTCC	0	0
AACACTCG	0	0
AACACTCT	0	0
AACACTGA	0	0
AACACTGC	0	0
AACACTGG	0	0
AACACTGT	0	0
AACACTTA	0	0
AACACTTC	0	0
AACACTTG	0	0
AACACTTT	0	0
AACAGAAA	0	0
AACAGAAC	0	0
AACAGAAG	0	0
AACAGAAT	0	0
AACAGACA	0	0
AACAGACC	0	0
AACAGACG	0	0
AACAGACT	0	0
AACAGAGA	0	0
AACAGAGC	0	0
AACAGAGG	0	0
AACAGAGT	0	0
AACAGATA	0	0
AACAGATC	0	0
AACAGATG	0	0
AACAGATT	0	0
AACAGCAA	0	0
AACAGCAC	0	0
AACAGCAG	0	0
AACAGCAT	0	0
AACAGCCA	0	0
AACAGCCC	0	0
AACAGCCG	0	0
AACAGCCT	0	0
AACAGCGA	0	0
AACAGCGC	0	0
AACAGCGG	0	0
AACAGCGT	0	0
AACAGCTA	0	0
AACAGCTC	0	0
AACAGCTG	0	0
AACAGCTT	0	0
AACAGGAA	0	0
AACAGGAC	0	0
AACAGGAG	0	0
AACAGGAT	0	0
AACAGGCA	0	0
AACAGGCC	0	0
AACAGGCG	0	0
AACAGGCT	0	0
AACAGGGA	0	0
AACAGGGC	0	0
AACAGGGG	0	0
AACAGGGT	0	0
AACAGGTA	0	0
AACAGGTC	0	0
AACAGGTG	0	0
AACAGGTT	0	0
AACAGTAA	0	0
AACAGTAC	0	0
AACAGTAG	0	0
AACAGTAT	0	0
AACAGTCA	0	0
AACAGTCC	0	0
AACAGTCG	0	0
AACAGTCT	0	0
AACAGTGA	0	0
AACAGTGC	0	0
AACAGTGG	0	0
AACAGTGT	0	0
AACAGTTA	0	0
AACAGTTC	0	0
AACAGTTG	0	0
AACAGTTT	0	0
AACATAAA	0	0
AACATAAC	0	0
AACATAAG	0	0
AACATAAT	0	0
AACATACA	0	0
AACATACC	0	0
AACATACG	0	0
AACATACT	0	0
AACATAGA	0	0
AACATAGC	0	0
AACATAGG	0	0
AACATAGT	0	0
AACATATA	0	0
AACATATC	0	0
AACATATG	0	0
AACATATT	0	0
AACATCAA	0	0
AACATCAC	0	0
AACATCAG	0	0
AACATCAT	0	0
AACATCCA	0	0
AACATCCC	0	0
AACATCCG	0	0
AACATCCT	0	0
AACATCGA	0	0
AACATCGC	0	0
AACATCGG	0	0
AACATCGT	0	0
AACATCTA	0	0
AACATCTC	0	0
AACATCTG	0	0
AACATCTT	0	0
AACATGAA	0	0
AACATGAC	0	0
AACATGAG	0	0
AACATGAT	0	0
AACATGCA	0	0
AACATGCC	0	0
AACATGCG	0	0
AACATGCT	0	0
AACATGGA	0	0
AACATGGC	0	0
AACATGGG	0	0
AACATGGT	0	0
AACATGTA	0	0
AACATGTC	0	0
AACATGTG	0	0
AACATGTT	0	0
AACATTAA	0	0
AACATTAC	0	0
AACATTAG	0	0
AACATTAT	0	0
AACATTCA	0	0
AACATTCC	0	0
AACATTCG	0	0
AACATTCT	0	0
AACATTGA	0	0
AACATTGC	0	0
AACATTGG	0	0
AACATTGT	0	0
AACATTTA	0	0
AACATTTC	0	0
AACATTTG	0	0
AACCAAAA	0	0
AACCAAAC	0	0
AACCAAAG	0	0
AACCAAAT	0	0
AACCAACA	0	0
AACCAACC	0	0
AACCAACG	0	0
AACCAACT	0	0
AACCAAGA	0	0
AACCAAGC	0	0
AACCAAGG	0	0
AACCAAGT	0	0
AACCAATA	0	0
AACCAATC	0	0
AACCAATG	0	0
AACCAATT	0	0
AACCACAA	0	0
AACCACAC	0	0
AACCACAG	0	0
AACCACAT	0	0
AACCACCA	0	0
AACCACCC	0	0
AACCACCG	0	0
AACCACCT	0	0
AACCACGA	0	0
AACCACGC	0	0
AACCACGG	0	0
AACCACGT	0	0
AACCACTA	0	0
AACCACTC	0	0
AACCACTG	0	0
AACCACTT	0	0
AACCAGAA	0	0
AACCAGAC	0	0
AACCAGAG	0	0
AACCAGAT	0	0
AACCAGCA	0	0
AACCAGCC	0	0
AACCAGCG	0	0
AACCAGCT	0	0
AACCAGGA	0	0
AACCAGGC	0	0
AACCAGGG	0	0
AACCAGGT	0	0
AACCAGTA	0	0
AACCAGTC	0	0
AACCAGTG	0	0
AACCAGTT	0	0
AACCATAA	0	0
AACCATAC	0	0
AACCATAG	0	0
AACCATAT	0	0
AACCATCA	0	0
AACCATCC	0	0
AACCATCG	0	0
AACCATCT	0	0
AACCATGA	0	0
AACCATGC	0	0
AACCATGG	0	0
AACCATGT	0	0
AACCATTA	0	0
AACCATTC	0	0
AACCATTG	0	0
AACCATTT	0	0
AACCCAAA	0	0
AACCCAAC	0	0
AACCCAAG	0	0
AACCCAAT	0	0
AACCCACA	0	0
AACCCACC	0	0
AACCCACG	0	0
AACCCACT	0	0
AACCCAGA	0	0
AACCCAGC	0	0
AACCCAGG	0	0
AACCCAGT	0	0
AACCCATA	0	0
AACCCATC	0	0
AACCCATG	0	0
AACCCATT	0	0
AACCCCAA	0	0
AACCCCAC	0	0
AACCCCAG	0	0
AACCCCAT	0	0
AACCCCCA	0	0
AACCCCCC	0	0
AACCCCCG	0	0
AACCCCCT	0	0
AACCCCGA	0	0
AACCCCGC	0	0
AACCCCGG	0	0
AACCCCGT	0	0
AACCCCTA	0	0
AACCCCTC	0	0
AACCCCTG	0	0
AACCCCTT	0	0
AACCCGAA	0	0
AACCCGAC	0	0
AACCCGAG	0	0
AACCCGAT	0	0
AACCCGCA	0	0
AACCCGCC	0	0
AACCCGCG	0	0
AACCCGCT	0	0
AACCCGGA	0	0
AACCCGGC	0	0
AACCCGGG	0	0
AACCCGGT	0	0
AACCCGTA	0	0
AACCCGTC	0	0
AACCCGTG	0	0
AACCCGTT	0	0
AACCCTAA	0	0
AACCCTAC	0	0
AACCCTAG	0	0
AACCCTAT	0	0
AACCCTCA	0	0
AACCCTCC	0	0
AACCCTCG	0	0
AACCCTCT	0	0
AACCCTGA	0	0
AACCCTGC	0	0
AACCCTGG	0	0
AACCCTGT	0	0
AACCCTTA	0	0
AACCCTTC	0	0
AACCCTTG	0	0
AACCCTTT	0	0
AACCGAAA	0	0
AACCGAAC	0	0
AACCGAAG	0	0
AACCGAAT	0	0
AACCGACA	0	0
AACCGACC	0	0
AACCGACG	0	0
AACCGACT	0	0
AACCGAGA	0	0
AACCGAGC	0	0
AACCGAGG	0	0
AACCGAGT	0	0
AACCGATA	0	0
AACCGATC	0	0
AACCGATG	0	0
AACCGATT	0	0
AACCGCAA	0	0
AACCGCAC	0	0
AACCGCAG	0	0
AACCGCAT	0	0
AACCGCCA	0	0
AACCGCCC	0	0
AACCGCCG	0	0
AACCGCCT	0	0
AACCGCGA	0	0
AACCGCGC	0	0
AACCGCGG	0	0
AACCGCGT	0	0
AACCGCTA	0	0
AACCGCTC	0	0
AACCGCTG	0	0
AACCGCTT	0	0
AACCGGAA	0	0
AACCGGAC	0	0
AACCGGAG	0	0
AACCGGAT	0	0
AACCGGCA	0	0
AACCGGCC	0	0
AACCGGCG	0	0
AACCGGCT	0	0
AACCGGGA	0	0
AACCGGGC	0	0
AACCGGGG	0	0
AACCGGGT	0	0
AACCGGTA	0	0
AACCGGTC	0	0
AACCGGTG	0	0
AACCGGTT	0	0
AACCGTAA	0	0
AACCGTAC	0	0
AACCGTAG	0	0
AACCGTAT	0	0
AACCGTCA	0	0
AACCGTCC	0	0
AACCGTCG	0	0
AACCGTCT	0	0
AACCGTGA	0	0
AACCGTGC	0	0
AACCGTGG	0	0
AACCGTGT	0	0
AACCGTTA	0	0
AACCGTTC	0	0
AACCGTTG	0	0
AACCGTTT	0	0
AACCTAAA	0	0
AACCTAAC	0	0
AACCTAAG	0	0
AACCTAAT	0	0
AACCTACA	0	0
AACCTACC	0	0
AACCTACG	0	0
AACCTACT	0	0
AACCTAGA	0	0
AACCTAGC	0	0
AACCTAGG	0	0
AACCTAGT	0	0
AACCTATA	0	0
[truncated: 63,538 more rows]
