# Supplementary material for: Characteristics of replication-independent endogenous double-strand breaks in Saccharomyces cerevisiae
Source: BMC Genomics. 2014 Sep 1;15(1):750. doi: 10.1186/1471-2164-15-750 (PMC4158086; doi:10.1186/1471-2164-15-750)
Supplement: Supplementary file 5 — Additional file 5: Table S4: Occurrences of each “xx▼xx” 4-mer in the stitched reads of the control groups I and II. (XLSX 18 KB) [file 12864_2014_6418_MOESM5_ESM.xlsx]

## Sheet: Table S1
Table S1 Occurrences of each "xx▼xx" 4-mer in stitched read in control I
4-mer	Count	Proportion
AGCT	251611	0.998865
GTAC	171	0.000678849
GTCT	24	9.5277e-05
CGCT	11	4.36686e-05
CTCT	10	3.96988e-05
GTCA	5	1.98494e-05
AACT	5	1.98494e-05
GTAA	4	1.58795e-05
CAGC	4	1.58795e-05
GAGC	4	1.58795e-05
GTAT	3	1.19096e-05
GTCC	3	1.19096e-05
GCTG	3	1.19096e-05
TACT	3	1.19096e-05
GGCC	2	7.93975e-06
GGTA	2	7.93975e-06
TGCG	2	7.93975e-06
GCTA	2	7.93975e-06
TTCT	2	7.93975e-06
GTTC	2	7.93975e-06
GTTT	2	7.93975e-06
TGTA	2	7.93975e-06
AGTA	1	3.96988e-06
CTCC	1	3.96988e-06
CACT	1	3.96988e-06
GTTA	1	3.96988e-06
GTTG	1	3.96988e-06
AGAA	1	3.96988e-06
ATCT	1	3.96988e-06
CCGT	1	3.96988e-06
TGCT	1	3.96988e-06
TTAT	1	3.96988e-06
ACCT	1	3.96988e-06
AAGC	1	3.96988e-06
GCCT	1	3.96988e-06
GTGG	1	3.96988e-06
GACT	1	3.96988e-06
GTGA	1	3.96988e-06
CCCT	1	3.96988e-06
TTCA	1	3.96988e-06
GCTT	1	3.96988e-06
TCCT	1	3.96988e-06
AAAA	0	0
AAAC	0	0
AAAG	0	0
AAAT	0	0
AACA	0	0
AACC	0	0
AACG	0	0
AAGA	0	0
AAGG	0	0
AAGT	0	0
AATA	0	0
AATC	0	0
AATG	0	0
AATT	0	0
ACAA	0	0
ACAC	0	0
ACAG	0	0
ACAT	0	0
ACCA	0	0
ACCC	0	0
ACCG	0	0
ACGA	0	0
ACGC	0	0
ACGG	0	0
ACGT	0	0
ACTA	0	0
ACTC	0	0
ACTG	0	0
ACTT	0	0
AGAC	0	0
AGAG	0	0
AGAT	0	0
AGCA	0	0
AGCC	0	0
AGCG	0	0
AGGA	0	0
AGGC	0	0
AGGG	0	0
AGGT	0	0
AGTC	0	0
AGTG	0	0
AGTT	0	0
ATAA	0	0
ATAC	0	0
ATAG	0	0
ATAT	0	0
ATCA	0	0
ATCC	0	0
ATCG	0	0
ATGA	0	0
ATGC	0	0
ATGG	0	0
ATGT	0	0
ATTA	0	0
ATTC	0	0
ATTG	0	0
ATTT	0	0
CAAA	0	0
CAAC	0	0
CAAG	0	0
CAAT	0	0
CACA	0	0
CACC	0	0
CACG	0	0
CAGA	0	0
CAGG	0	0
CAGT	0	0
CATA	0	0
CATC	0	0
CATG	0	0
CATT	0	0
CCAA	0	0
CCAC	0	0
CCAG	0	0
CCAT	0	0
CCCA	0	0
CCCC	0	0
CCCG	0	0
CCGA	0	0
CCGC	0	0
CCGG	0	0
CCTA	0	0
CCTC	0	0
CCTG	0	0
CCTT	0	0
CGAA	0	0
CGAC	0	0
CGAG	0	0
CGAT	0	0
CGCA	0	0
CGCC	0	0
CGCG	0	0
CGGA	0	0
CGGC	0	0
CGGG	0	0
CGGT	0	0
CGTA	0	0
CGTC	0	0
CGTG	0	0
CGTT	0	0
CTAA	0	0
CTAC	0	0
CTAG	0	0
CTAT	0	0
CTCA	0	0
CTCG	0	0
CTGA	0	0
CTGC	0	0
CTGG	0	0
CTGT	0	0
CTTA	0	0
CTTC	0	0
CTTG	0	0
CTTT	0	0
GAAA	0	0
GAAC	0	0
GAAG	0	0
GAAT	0	0
GACA	0	0
GACC	0	0
GACG	0	0
GAGA	0	0
GAGG	0	0
GAGT	0	0
GATA	0	0
GATC	0	0
GATG	0	0
GATT	0	0
GCAA	0	0
GCAC	0	0
GCAG	0	0
GCAT	0	0
GCCA	0	0
GCCC	0	0
GCCG	0	0
GCGA	0	0
GCGC	0	0
GCGG	0	0
GCGT	0	0
GCTC	0	0
GGAA	0	0
GGAC	0	0
GGAG	0	0
GGAT	0	0
GGCA	0	0
GGCG	0	0
GGCT	0	0
GGGA	0	0
GGGC	0	0
GGGG	0	0
GGGT	0	0
GGTC	0	0
GGTG	0	0
GGTT	0	0
GTAG	0	0
GTCG	0	0
GTGC	0	0
GTGT	0	0
TAAA	0	0
TAAC	0	0
TAAG	0	0
TAAT	0	0
TACA	0	0
TACC	0	0
TACG	0	0
TAGA	0	0
TAGC	0	0
TAGG	0	0
TAGT	0	0
TATA	0	0
TATC	0	0
TATG	0	0
TATT	0	0
TCAA	0	0
TCAC	0	0
TCAG	0	0
TCAT	0	0
TCCA	0	0
TCCC	0	0
TCCG	0	0
TCGA	0	0
TCGC	0	0
TCGG	0	0
TCGT	0	0
TCTA	0	0
TCTC	0	0
TCTG	0	0
TCTT	0	0
TGAA	0	0
TGAC	0	0
TGAG	0	0
TGAT	0	0
TGCA	0	0
TGCC	0	0
TGGA	0	0
TGGC	0	0
TGGG	0	0
TGGT	0	0
TGTC	0	0
TGTG	0	0
TGTT	0	0
TTAA	0	0
TTAC	0	0
TTAG	0	0
TTCC	0	0
TTCG	0	0
TTGA	0	0
TTGC	0	0
TTGG	0	0
TTGT	0	0
TTTA	0	0
TTTC	0	0
TTTG	0	0
TTTT	0	0

## Sheet: Table S2
Table S2 Occurrences of each "xx▼xx" 4-mer in stitched read in control II
4-mer	Count	Proportion
AGCT	100732	0.998355
GTAC	64	0.000634304
GTCT	20	0.00019822
CGCT	16	0.000158576
CTCT	5	4.9555e-05
ATCT	5	4.9555e-05
TTCT	5	4.9555e-05
TCCT	4	3.9644e-05
GTCA	3	2.9733e-05
ACCT	3	2.9733e-05
GTCC	3	2.9733e-05
GTAT	2	1.9822e-05
GTGC	2	1.9822e-05
TAGC	2	1.9822e-05
AAGC	2	1.9822e-05
TACT	2	1.9822e-05
GTTC	2	1.9822e-05
GCTT	1	9.911e-06
GTCG	1	9.911e-06
CCCA	1	9.911e-06
TGCT	1	9.911e-06
TCCA	1	9.911e-06
GTAG	1	9.911e-06
CTTG	1	9.911e-06
ACAT	1	9.911e-06
GCTA	1	9.911e-06
AGTA	1	9.911e-06
AACT	1	9.911e-06
CTAC	1	9.911e-06
TCTC	1	9.911e-06
GTAA	1	9.911e-06
GTGT	1	9.911e-06
GTTA	1	9.911e-06
CCAT	1	9.911e-06
CTAA	1	9.911e-06
GACT	1	9.911e-06
AAGT	1	9.911e-06
CACT	1	9.911e-06
TATG	1	9.911e-06
CTTC	1	9.911e-06
CCCT	1	9.911e-06
AATT	1	9.911e-06
GGCT	1	9.911e-06
AAAA	0	0
AAAC	0	0
AAAG	0	0
AAAT	0	0
AACA	0	0
AACC	0	0
AACG	0	0
AAGA	0	0
AAGG	0	0
AATA	0	0
AATC	0	0
AATG	0	0
ACAA	0	0
ACAC	0	0
ACAG	0	0
ACCA	0	0
ACCC	0	0
ACCG	0	0
ACGA	0	0
ACGC	0	0
ACGG	0	0
ACGT	0	0
ACTA	0	0
ACTC	0	0
ACTG	0	0
ACTT	0	0
AGAA	0	0
AGAC	0	0
AGAG	0	0
AGAT	0	0
AGCA	0	0
AGCC	0	0
AGCG	0	0
AGGA	0	0
AGGC	0	0
AGGG	0	0
AGGT	0	0
AGTC	0	0
AGTG	0	0
AGTT	0	0
ATAA	0	0
ATAC	0	0
ATAG	0	0
ATAT	0	0
ATCA	0	0
ATCC	0	0
ATCG	0	0
ATGA	0	0
ATGC	0	0
ATGG	0	0
ATGT	0	0
ATTA	0	0
ATTC	0	0
ATTG	0	0
ATTT	0	0
CAAA	0	0
CAAC	0	0
CAAG	0	0
CAAT	0	0
CACA	0	0
CACC	0	0
CACG	0	0
CAGA	0	0
CAGC	0	0
CAGG	0	0
CAGT	0	0
CATA	0	0
CATC	0	0
CATG	0	0
CATT	0	0
CCAA	0	0
CCAC	0	0
CCAG	0	0
CCCC	0	0
CCCG	0	0
CCGA	0	0
CCGC	0	0
CCGG	0	0
CCGT	0	0
CCTA	0	0
CCTC	0	0
CCTG	0	0
CCTT	0	0
CGAA	0	0
CGAC	0	0
CGAG	0	0
CGAT	0	0
CGCA	0	0
CGCC	0	0
CGCG	0	0
CGGA	0	0
CGGC	0	0
CGGG	0	0
CGGT	0	0
CGTA	0	0
CGTC	0	0
CGTG	0	0
CGTT	0	0
CTAG	0	0
CTAT	0	0
CTCA	0	0
CTCC	0	0
CTCG	0	0
CTGA	0	0
CTGC	0	0
CTGG	0	0
CTGT	0	0
CTTA	0	0
CTTT	0	0
GAAA	0	0
GAAC	0	0
GAAG	0	0
GAAT	0	0
GACA	0	0
GACC	0	0
GACG	0	0
GAGA	0	0
GAGC	0	0
GAGG	0	0
GAGT	0	0
GATA	0	0
GATC	0	0
GATG	0	0
GATT	0	0
GCAA	0	0
GCAC	0	0
GCAG	0	0
GCAT	0	0
GCCA	0	0
GCCC	0	0
GCCG	0	0
GCCT	0	0
GCGA	0	0
GCGC	0	0
GCGG	0	0
GCGT	0	0
GCTC	0	0
GCTG	0	0
GGAA	0	0
GGAC	0	0
GGAG	0	0
GGAT	0	0
GGCA	0	0
GGCC	0	0
GGCG	0	0
GGGA	0	0
GGGC	0	0
GGGG	0	0
GGGT	0	0
GGTA	0	0
GGTC	0	0
GGTG	0	0
GGTT	0	0
GTGA	0	0
GTGG	0	0
GTTG	0	0
GTTT	0	0
TAAA	0	0
TAAC	0	0
TAAG	0	0
TAAT	0	0
TACA	0	0
TACC	0	0
TACG	0	0
TAGA	0	0
TAGG	0	0
TAGT	0	0
TATA	0	0
TATC	0	0
TATT	0	0
TCAA	0	0
TCAC	0	0
TCAG	0	0
TCAT	0	0
TCCC	0	0
TCCG	0	0
TCGA	0	0
TCGC	0	0
TCGG	0	0
TCGT	0	0
TCTA	0	0
TCTG	0	0
TCTT	0	0
TGAA	0	0
TGAC	0	0
TGAG	0	0
TGAT	0	0
TGCA	0	0
TGCC	0	0
TGCG	0	0
TGGA	0	0
TGGC	0	0
TGGG	0	0
TGGT	0	0
TGTA	0	0
TGTC	0	0
TGTG	0	0
TGTT	0	0
TTAA	0	0
TTAC	0	0
TTAG	0	0
TTAT	0	0
TTCA	0	0
TTCC	0	0
TTCG	0	0
TTGA	0	0
TTGC	0	0
TTGG	0	0
TTGT	0	0
TTTA	0	0
TTTC	0	0
TTTG	0	0
TTTT	0	0
