# Supplementary material for: Characteristics of replication-independent endogenous double-strand breaks in Saccharomyces cerevisiae
Source: BMC Genomics. 2014 Sep 1;15(1):750. doi: 10.1186/1471-2164-15-750 (PMC4158086; doi:10.1186/1471-2164-15-750)
Supplement: Supplementary file 6 — Additional file 6: Tables S5: The number of reads contributing to the sequence logo plotting in each column. (XLSX 12 KB) [file 12864_2014_6418_MOESM6_ESM.xlsx]

## Sheet: Sheet1
Table S1 The number of reads contributing to sequence logo plotting in each column
Column	The number of reads
1-78	1080
79	1071
80	1058
81	1039
82	1018
83	993
84	980
85	965
86	948
87	931
88	904
89	888
90	875
91	862
92	843
93	832
94	817
95	794
96	785
97	771
98	753
99	741
100	725
